# Supplementary material for: Short-term dietary changes can result in mucosal and systemic immune depression
Source: Nat Immunol. 2023 Aug 14;24(9):1473–86. doi: 10.1038/s41590-023-01587-x (PMC10457203; doi:10.1038/s41590-023-01587-x)
Supplement: Source Data Fig. 1 — Source data for Fig. 1. [file 41590_2023_1587_MOESM5_ESM.xlsx]

## Sheet: Fig.1C
Il17a			Il17f			Il22
RD	FD		RD	FD		RD	FD
0.948786	0.29976		1.28842	0.181198		1.17914	0.0561822
1.99331	0.545059		2.04603	0.448583		1.34099	0.0620023
0.408418	0.596382		0.244204	0.437251		0.599956	0.0885754
0.649485	0.743994		0.421354	0.448351		0.879921	0.0351449
0.881996	0.382716		0.736794	0.330605		1.49627	0.0288031
0.62547	0.520359		0.743234	0.450787		0.481497	0.221426
1.15072	0.406497		1.00371	0.510526		0.99942	0.57254
1.34182	0.504486		1.51626	0.415671		1.02281	0.0637233
	0.373865			0.499601			0.397635
	0.284998			1.4093e-07			1.0182e-07

## Sheet: Fig.1D
Il17a			Il17f			Il22
RD	FD		RD	FD		RD	FD
1.28117	0.126545		0.978141	0.526374		0.957596	0.231856
1.02852	0.34168		1.29763	0.362394		1.31039	0.183076
0.755253	0.481894		0.745662	0.382719		0.811164	0.0676405
0.935058	0.392539		0.978569	0.297223		0.920849	0.0590501
1.44616	0.142689		1.33069	0.230917		2.08264	0.0684999
0.911249	0.340635		0.582631	0.418407		0.569695	0.0324416
0.905862	0.464366		1.10538	0.454852		0.388282	0.175221
0.736726	1.31654		0.981299	0.403698		0.95938	0.310163
	0.968587						0.692866

## Sheet: Fig.1F
	RD	RD	RD	RD	RD	RD	RD	RD	RD	RD	RD	RD		FD	FD	FD	FD	FD	FD	FD	FD	FD	FD	FD	FD
0	100	100	100	100	100	100	100	100	100	100	100	100		100	100	100	100	100	100	100	100	100	100	100	100
1	92.0962	99.6678	102.034	98.9899	99.6599	100.971	98.3051	103.007	100	95.7746	102.448	98.513		100	95.7958	97.6945	98.4568	94.5869	97.4684	96.2145	95.8333	95.6386	91.5152	97.5352	98.1539
2	88.6598	92.0266	92.2034	93.9394	92.8571	93.5275	93.2203	96.6165	92.278	92.9578	94.0559	91.4498		96.3768	85.8859	89.6254	93.5185	88.8889	87.0253	89.5899	86.9048	90.3427	82.4242	91.1972	90.1539
3	83.5052	89.3688	90.1695	89.899	90.136	90.6149	90.1695	92.8571	87.6448	86.2676	89.8601	87.3606		95.6522	82.2823	84.438	87.6543	83.7607	82.9114	85.1735	83.0357	86.6044	79.0909	86.9718	86.4615
4	80.4124	82.392	83.7288	83.165	84.6939	86.0841	85.4237	86.8421	80.695	81.6901	83.9161	81.7844		93.1159	78.0781	77.5216	80.5556	76.3533	76.2658	82.0189	75.8929	80.0623	79.0909	79.9296	80.6154

## Sheet: Fig.1G
SI content			SI tissue			Liver
RD	FD		RD	FD		RD	FD
28300000	2830000		1666.67	11111.1		67526090	150412
3333333	7500000000		33333.3	259259		866290	12759170
145000	2500000000		4166.67	37037037		485256	4972565
6666667	50000000		1	1212121		403297	2546396
350000	3833333000		12963	407407		381547	15775360
9000000	4500000000		83333.3	222000000		259107	3490401
650000	18333330000		16666.7	50000000		485667	5216914
9666667	383333300		283333	292000000		1171646	42347250
19330000	4666666000		187500	55555556		628582	3462512
1150000	290000000		30952.4	1666667		830973	2506266
10666667	1333333000					348432	47897020
216667	13500000					353774	30208
1000000	950000000					96525	589459
2166667	103333333					112522	40548
9000000	116666667					38658	50628
116667	2500000000					34364	840336
90000	1500000000					24572	843373
	14500000					3841	5799
	2.83333e+08					43242	1230012
	966667					16025641
	118333					27952
	3700000000					106743
	1050000
	825000000

## Sheet: Fig.1I
	RD	RD	RD	RD	RD	RD	RD	RD	RD	RD		FD	FD	FD	FD	FD	FD	FD	FD	FD	FD
0	100	100	100	100	100	100	100	100	100	100		100	100	100	100	100	100	100	100	100	100
1	100.403	100.424	100	96.875	97.4359	99.3031	99.2366	100.699	98.3051	99.187		100	100	100.722	100.704	100.351	99.661	100.328	99.308	100.984	98.7539
2	93.5484	95.7627	93.2	94.1406	92.3077	99.6516	96.1832	102.448	94.2373	97.1545		95.7447	95.9707	97.4729	97.1831	96.1403	94.2373	99.6721	99.308	97.7049	97.8193
3	90.3226	95.7627	91.2	91.4062	90.8425	99.6516	93.5114	100	91.5254	93.9024		91.0638	91.9414	93.5018	90.8451	88.0702	90.5085	91.8033	94.1176	93.4426	90.3427
4	85.4839	94.4915	88.4	90.2344	87.5458	101.394	93.5114	101.748	90.8475	94.7155		86.383	86.0806	91.3357	85.2113	80.7018	83.0508	86.5574	91.6955	90.4918	86.2928
5	80.6452	95.7627	88.4	91.4062	87.1795	103.833	93.8931	103.496	92.5424	95.935		81.7021	78.3883	89.8917	83.4507	78.9474	77.9661	83.6066	91.3495	89.5082	83.4891

## Sheet: Fig.1J
Liver			Spleen
RD	FD		RD	FD
456204	3.92817e+06		6824.71	6485.08
54644.8	9.77738e+06		77.7778	32175
488963	45913.7		216.45	330.5
75075.1	305530		115.845	369.004
189786	462512171		153.752	603448
2760.74	1.50862e+07		117.057	10182.2
140931	2.08333e+06		146.082	229.885
4107.98	44619.4		85.7843	120.73
13422.8	244511		88.968	379.867
54597.7	744048		155.196	7524.45

## Sheet: Fig.1K
RD	FD
0.18	0.12
0.2	0.1
0.15	0.1
0.2	0.11
0.15	0.06

## Sheet: Fig.1L
RD	FD
0.2	0.05
0.25	0.05
0.3	0.1
0.1	0.05
0.15	0.1
0.15	0.03
0.15	0.02
0.15	0.07
0.1	0.02
0.15	0.08
