# Supplementary material for: Short-term dietary changes can result in mucosal and systemic immune depression
Source: Nat Immunol. 2023 Aug 14;24(9):1473–86. doi: 10.1038/s41590-023-01587-x (PMC10457203; doi:10.1038/s41590-023-01587-x)
Supplement: Source Data Fig. 2 — Source data for Fig. 2. [file 41590_2023_1587_MOESM6_ESM.xlsx]

## Sheet: Fig.2B
Gene	log2FoldChange	-log10(p.adj-value)
Dkk3	-4.39712	2.71054
Il22	-4.07397	2.55825
Hpgd	-3.40192	2.07381
Il17re	-2.76421	4.84
Reg3g	-2.58235	1.63472
Rab4a	-2.29318	2.68348
Klrb1b	-1.91078	1.34987
Gzmb	-1.89222	1.63472
Il10	-1.81731	1.63472
Slc5a4a	-1.80302	1.40418
Adam8	-1.65298	1.74121
Serpinb1a	-1.59668	1.40418
Stom	-1.35864	1.4968
Reg3b	-1.0886	1.19745
Phf11d	-1.00858	1.28759
Plekhf1	-1.00293	1.1754
Ddit4	-0.77816	1.28759
Pxdc1	-0.75872	1.00772
Pbk	-0.69813	0.935841
Bcar3	-0.6702	0.968915
Birc5	-0.33624	0.702112
Aqp3	-0.33022	1.1754
Pla2g7	-0.33002	0.69823
Ttc22	-0.30468	0.873149
Ffar2	-0.2943	0.661508
Sgo1	-0.27908	0.676939
Efhc2	-0.27672	0.719488
Ccne1	-0.27401	0.784525
Ms4a1	-0.26585	0.69823
Exoc3l4	-0.24725	0.639784
Gipc2	-0.24613	0.626257
Hbegf	-0.23987	0.625774
Foxs1	-0.23744	0.702112
Ankle1	-0.22732	0.627014
Dnajc22	-0.22631	2.28648
H2-T3	-0.21494	0.596167
Pygl	-0.21174	0.596167
Ptgir	-0.21158	0.676939
Fam241a	-0.21073	0.807303
Gadd45g	-0.20618	0.682677
Cysltr1	-0.20355	0.611444
Prss32	-0.19744	0.611444
Srpk3	-0.19429	0.581239
Cabyr	-0.18406	0.627014
Klrc1	-0.1812	0.650264
Klhdc4	-0.18025	0.702112
Pimreg	-0.17838	0.535491
Pex7	-0.17776	0.702112
Ermn	-0.1676	0.634314
Fmo4	-0.16703	0.650264
Hnf4g	-0.16338	0.523814
Cdca5	-0.16249	0.535491
Pdss1	-0.16102	0.639784
Wdr5b	-0.15318	0.627014
Vegfc	-0.15302	0.615459
Fam124b	-0.15295	0.523814
Fbxo27	-0.15135	0.611444
Fhl2	-0.15123	0.611444
Ifi204	-0.15103	0.534255
Ccl20	-0.15039	0.501356
Ggt1	-0.14713	0.523814
Slc17a4	-0.14683	0.535491
2610318N02Rik	-0.14662	0.572096
Ccdc138	-0.14604	0.581239
Ddx39	-0.14466	0.508132
Dhrs4	-0.14358	0.508132
Rars2	-0.13679	0.423088
Fam110c	-0.13451	0.627014
Lcmt2	-0.13313	0.514398
Cenpk	-0.13297	0.503484
Fancl	-0.13249	0.445193
Ska3	-0.1321	0.467074
Penk	-0.1308	0.533813
Slc39a5	-0.13066	0.465227
Idh1	-0.12834	0.509936
Sapcd2	-0.12728	0.446019
Tube1	-0.12392	0.496995
Foxred1	-0.1237	0.42596
Rorc	-0.12173	0.488252
Taf1b	-0.12151	0.313113
Ly6a	-0.11864	0.423088
Aicda	-0.11844	0.429454
Xaf1	-0.11841	0.404129
Dstn	-0.11828	0.46519
Polr1e	-0.11713	0.362719
Mmp13	-0.11643	0.526969
Ifitm3	-0.11625	0.453436
Tspan15	-0.11553	0.42596
2900026A02Rik	-0.11445	0.421496
Isg15	-0.11411	0.362719
Prmt1	-0.11342	0.332663
Dhcr24	-0.11338	0.445193
Plbd1	-0.1129	0.446854
Cdc6	-0.11265	0.445193
Ctu2	-0.11261	0.31101
Ccr8	-0.11256	0.445193
Gpr171	-0.11209	0.263114
Mettl25	-0.11183	0.388341
Flot1	-0.11156	0.319201
Arf4	-0.11135	0.231775
Capg	-0.11125	0.362719
Rragd	-0.11099	0.446019
Zbtb49	-0.11054	0.357981
Tmed9	-0.11008	0.300584
Stk16	-0.11002	0.232069
Idh3a	-0.1097	0.285054
Cln8	-0.10928	0.332663
Ccr6	-0.10905	0.420433
Rgs1	-0.10887	0.390042
Pgm3	-0.10885	0.362719
Frmd5	-0.10859	0.416297
Lactb2	-0.10743	0.279133
Mtarc2	-0.1065	0.232297
Sdhd	-0.10538	0.234988
Erich4	-0.10533	0.438168
Ms4a4c	-0.10457	0.362719
Ak2	-0.10448	0.301429
Kdm8	-0.10446	0.362719
Bub1	-0.10382	0.409465
Zc3hc1	-0.10381	0.204893
Ccdc25	-0.10359	0.253974
Mcoln2	-0.10342	0.423088
Iqcc	-0.10292	0.277612
Ldha	-0.10285	0.332847
Clec1b	-0.10274	0.508132
Aifm1	-0.10249	0.200998
Cd69	-0.10231	0.172634
Cxcr6	-0.10187	0.362719
Gtf2f1	-0.10173	0.187315
Uqcc1	-0.10157	0.200998
Ifi35	-0.1014	0.214616
Fgf16	-0.10113	0.445193
Lsp1	-0.10049	0.172634
Trappc13	-0.10028	0.22025
Katna1	-0.10009	0.180049
Rnaseh1	-0.10001	0.195484
Tmem186	-0.09988	0.273788
Sumo3	-0.09963	0.170759
Dcaf13	-0.09956	0.179442
Galt	-0.09928	0.174891
Smim15	-0.09923	0.172634
Fgl2	-0.09897	0.405263
Akr1b7	-0.09867	0.523814
Trappc3	-0.09851	0.217758
Ctsw	-0.09832	0.279811
Rtcb	-0.09827	0.167886
Cops8	-0.09818	0.172634
Kpna2	-0.09793	0.288374
Tbce	-0.09752	0.231862
Dok2	-0.09731	0.200998
Ppa1	-0.0973	0.279811
D11Wsu47e	-0.09725	0.231862
Acot9	-0.09706	0.214043
Clspn	-0.09702	0.378506
Arl1	-0.09693	0.173352
Sec61a2	-0.0969	0.297981
Mettl8	-0.09682	0.319548
Zfp53	-0.09653	0.195484
Gm4779	-0.0965	0.465227
Arpc5	-0.09643	0.182785
Gpr160	-0.09637	0.378506
Gtf2h3	-0.09636	0.172634
Hopx	-0.0961	0.179753
Rab8a	-0.09597	0.142075
Tfg	-0.09575	0.191756
Stoml2	-0.09553	0.195484
Dnajb6	-0.09539	0.164424
Atp8a2	-0.09539	0.362719
Spryd4	-0.09515	0.196063
Uqcrfs1	-0.09501	0.172634
Polr3k	-0.09464	0.179442
Dhfr	-0.0945	0.330907
Cpox	-0.09299	0.161812
Il18r1	-0.09279	0.235369
Tcf19	-0.09275	0.358548
Gtf2e2	-0.09273	0.172634
Mpdu1	-0.09198	0.172634
Naga	-0.09192	0.170759
Phf11a	-0.09167	0.362719
Rab28	-0.09127	0.172634
Bst2	-0.09125	0.167977
Aopep	-0.09124	0.197933
Fgfr1op	-0.09086	0.170759
Stx18	-0.0908	0.170759
Gde1	-0.09058	0.170759
Slc30a6	-0.09031	0.14462
Coasy	-0.09029	0.231862
Atg3	-0.09015	0.158185
Gimap1	-0.0899	0.116436
Terf1	-0.08983	0.168336
Mipep	-0.0895	0.179442
Arl5c	-0.08926	0.288374
Pip4p1	-0.0887	0.129088
Aen	-0.08858	0.172634
Tha1	-0.08858	0.232069
Mzt1	-0.08854	0.169025
Nudt3	-0.08852	0.158404
mt-Co1	-0.08845	0.307547
Alg1	-0.08842	0.166427
Med4	-0.08806	0.13143
Eif2b1	-0.08804	0.127461
Tnfrsf25	-0.08802	0.195484
Il18rap	-0.088	0.359193
Fcer2a	-0.0878	0.362719
Lztfl1	-0.08778	0.182978
Fam136a	-0.08761	0.119597
Lsg1	-0.08751	0.14462
Ubac1	-0.08735	0.172634
Snapc1	-0.08715	0.172634
Dimt1	-0.08707	0.17519
Pars2	-0.08688	0.172634
Jmjd6	-0.08687	0.14462
Aldh1b1	-0.08672	0.362719
Nop58	-0.08641	0.170759
Emb	-0.08597	0.111115
Mycbp	-0.08596	0.172634
Lpar6	-0.08596	0.169025
Ergic2	-0.08592	0.113335
Exosc9	-0.08586	0.121925
Cnbp	-0.08573	0.111115
Ostf1	-0.0857	0.141683
Pdcl3	-0.08557	0.172634
Gpr18	-0.08553	0.164424
Pgpep1	-0.08528	0.31101
Tiprl	-0.08518	0.131911
Adk	-0.0851	0.141193
Tigd3	-0.0849	0.359193
Atp5b	-0.0848	0.11181
Creb3	-0.08442	0.11181
Dolpp1	-0.0844	0.170759
Thnsl2	-0.0844	0.359193
Ttc1	-0.08418	0.111115
Psmd13	-0.08408	0.179442
Mif4gd	-0.08402	0.146742
Hmbs	-0.08397	0.11181
Eif1ad	-0.08376	0.10227
Ltb4r1	-0.08355	0.357981
BC147527	-0.08349	0.172634
Ddx47	-0.08341	0.094387
Ufd1	-0.08339	0.094964
Rnf115	-0.08323	0.13143
Incenp	-0.08322	0.182785
Wdr55	-0.08302	0.169025
Bin1	-0.08285	0.117132
Setd6	-0.08257	0.169025
Ccdc17	-0.08247	0.272063
Snapin	-0.08239	0.113335
Wdr4	-0.08218	0.172634
Pnpo	-0.08198	0.154983
Dhodh	-0.08195	0.113307
Tnfaip8l1	-0.08192	0.133631
Abhd11	-0.08191	0.14462
Sars	-0.0819	0.11181
Mtch2	-0.08187	0.116533
Pus1	-0.08169	0.116533
Prelid3b	-0.08163	0.141193
Tdp2	-0.08159	0.110851
Slbp	-0.08155	0.173352
Ube2c	-0.08149	0.350965
Pdhx	-0.08147	0.155063
Hexb	-0.08119	0.130868
Fam114a2	-0.08118	0.096129
Mdp1	-0.08111	0.094387
Exo5	-0.08103	0.105705
Rpap3	-0.08102	0.147153
D6Wsu163e	-0.08101	0.172634
Slfn2	-0.08082	0.10227
Dmap1	-0.08076	0.113307
Fam32a	-0.08076	0.094964
Top1mt	-0.08047	0.158391
Nae1	-0.08038	0.085162
Epha1	-0.08002	0.357981
Akt1s1	-0.07978	0.112676
Plk4	-0.07954	0.179753
Akr1c13	-0.07947	0.231862
B3galt4	-0.07936	0.127181
Tmem39a	-0.07929	0.107899
Nup54	-0.07918	0.094324
Emc9	-0.07911	0.129362
Orc4	-0.07911	0.094387
Blzf1	-0.079	0.123963
Paf1	-0.07869	0.128512
Bora	-0.07868	0.09776
Glipr2	-0.07862	0.169025
Tpst2	-0.07862	0.10227
Snrnp40	-0.07857	0.11181
Acy1	-0.07856	0.256189
Rnf34	-0.07855	0.082254
Acsbg1	-0.07833	0.208648
Abcd4	-0.07822	0.160458
Pdhb	-0.07821	0.085319
Pon2	-0.07805	0.105705
Psmc4	-0.07784	0.094387
Ufm1	-0.07783	0.169025
Pdlim1	-0.07767	0.147153
Slc5a12	-0.07762	0.390042
Cops4	-0.07757	0.079519
Scmh1	-0.07755	0.172634
Ckb	-0.07753	0.286975
Rab39	-0.07745	0.405263
Pdk3	-0.07742	0.085319
Marchf5	-0.07739	0.077163
Ubxn11	-0.07736	0.118871
Mat2b	-0.07733	0.079519
Mitd1	-0.07721	0.075138
Phyh	-0.07705	0.113335
Gins1	-0.07705	0.308617
Zc3h12d	-0.077	0.082726
Guf1	-0.07695	0.090096
Arl2bp	-0.07683	0.094786
Gnl3	-0.07672	0.098658
Spg21	-0.07671	0.080385
Cdc42	-0.07663	0.085994
Psmc5	-0.07658	0.10227
Mettl18	-0.07656	0.128559
Ptcd1	-0.0765	0.167977
Cyc1	-0.07634	0.085319
Mdh2	-0.07631	0.079519
Cndp2	-0.07616	0.168337
Cdkn2d	-0.07612	0.158391
Tsen54	-0.07606	0.144773
Ccna2	-0.07606	0.324097
Gstm1	-0.07597	0.319548
Rnmt	-0.07585	0.094387
Zfand2b	-0.07582	0.11181
Mrps9	-0.07554	0.073621
Fam207a	-0.07534	0.07865
Tinf2	-0.07523	0.11181
Arpc1b	-0.07515	0.079756
Ufsp2	-0.07499	0.085162
Vps33b	-0.07492	0.169025
Lrr1	-0.07471	0.319201
Plin3	-0.07466	0.120365
Uqcrc2	-0.07464	0.072761
Smarce1	-0.0746	0.084521
Nfs1	-0.07444	0.085319
Cops5	-0.07444	0.07865
Micu1	-0.07439	0.075138
Gar1	-0.07431	0.160759
Vamp4	-0.0742	0.079519
Tmem184c	-0.07413	0.07865
Atpaf2	-0.0741	0.084521
Dld	-0.07398	0.11181
Uckl1	-0.0739	0.079519
Pepd	-0.07387	0.196063
Fam45a	-0.07381	0.077163
Vbp1	-0.07378	0.085162
Tbc1d10a	-0.07365	0.125043
Parp2	-0.07364	0.083148
Ppan	-0.07356	0.073621
Tmem185b	-0.07356	0.094368
Acadl	-0.07354	0.077821
Tspan31	-0.07353	0.096129
Msmo1	-0.07351	0.079519
Prrc1	-0.07344	0.094387
Capza2	-0.07329	0.111115
Siah1a	-0.07328	0.114759
Mpi	-0.07327	0.11181
Tmem70	-0.07324	0.070192
Cops3	-0.07317	0.077163
Gimap4	-0.07311	0.063829
Psmc3	-0.07302	0.088889
Ywhah	-0.073	0.094387
Smpd5	-0.07292	0.100459
Atxn10	-0.07288	0.080327
Cdk9	-0.07282	0.068482
Ralb	-0.07281	0.080327
Ndufs2	-0.07279	0.085162
Lgals9	-0.07269	0.105499
Plekhg6	-0.07268	0.314641
Rab29	-0.07267	0.105705
Mettl17	-0.07266	0.085162
Gemin2	-0.0726	0.088852
H2-T23	-0.07247	0.067448
Ints12	-0.07247	0.084521
Fam240a	-0.07236	0.204893
Dnajb11	-0.07231	0.063829
Rbm43	-0.07228	0.085162
Dars	-0.0722	0.094387
Cdk1	-0.07214	0.308617
Ewsr1	-0.07213	0.084521
Tmem139	-0.07207	0.332663
Rsrc2	-0.0719	0.078931
Shcbp1	-0.07187	0.308412
Ik	-0.07183	0.063829
Tppp3	-0.07183	0.31101
Rfc5	-0.07174	0.11181
Abraxas2	-0.07163	0.084521
Ebna1bp2	-0.07152	0.085319
Sucla2	-0.0714	0.112676
Ruvbl1	-0.07132	0.077163
Sec22a	-0.07128	0.081286
Cdk4	-0.07128	0.067225
Anxa2	-0.07126	0.232069
Nufip1	-0.07125	0.079519
Atp5a1	-0.0712	0.084905
Prpf38a	-0.07104	0.080664
B4galt6	-0.07103	0.310917
Rnf146	-0.07095	0.085319
Dynlt1b	-0.0709	0.083148
D1Ertd622e	-0.07089	0.129362
Rad51ap1	-0.07085	0.301429
Rab1a	-0.07078	0.072713
Isg20	-0.07074	0.116533
Morf4l2	-0.07071	0.07112
Ywhae	-0.07067	0.077163
Swsap1	-0.07064	0.105705
Casp6	-0.07058	0.080327
Zfyve19	-0.07039	0.080327
Phb2	-0.07038	0.067239
Gm16286	-0.07036	0.092641
Yaf2	-0.07004	0.080327
Mcu	-0.06998	0.079519
Rfc3	-0.06997	0.126263
H2-T22	-0.06992	0.085968
Eif2s1	-0.06978	0.072761
Mmd	-0.06977	0.105499
Insig2	-0.06969	0.06776
Sntb2	-0.06968	0.080327
Ndfip2	-0.06963	0.053782
Mus81	-0.06956	0.077821
Mrps2	-0.06933	0.077821
Gmpr2	-0.06933	0.072761
Maged2	-0.06924	0.094387
Mpnd	-0.06909	0.072761
Slc3a2	-0.06907	0.053428
Arpc1a	-0.069	0.063829
Srfbp1	-0.06896	0.069352
Cnot10	-0.06892	0.072761
Tufm	-0.06885	0.058097
Gstm2	-0.06882	0.359193
Ddc	-0.06881	0.294143
Ercc5	-0.06866	0.079756
Gorab	-0.06855	0.112676
Ctla2a	-0.0684	0.232347
Ipp	-0.06835	0.116533
Coro1b	-0.0683	0.060167
St7	-0.06827	0.094387
Dcun1d5	-0.06825	0.085319
Ifrd1	-0.06823	0.126263
Rtca	-0.06814	0.085319
Ndufv1	-0.06812	0.084521
Fbxo3	-0.06807	0.077163
Tpm4	-0.06803	0.11181
Uros	-0.06787	0.080327
Rnf166	-0.06784	0.070838
Ctsa	-0.06782	0.065217
Gsta4	-0.0678	0.288378
Eps8l2	-0.06778	0.301935
2810004N23Rik	-0.06772	0.077163
Trmu	-0.0677	0.073621
Slc41a3	-0.06767	0.111115
Pycr2	-0.06764	0.077163
Btd	-0.06754	0.094387
Nudcd2	-0.06752	0.085319
Rae1	-0.06743	0.061798
Fam192a	-0.06738	0.056426
Acaa1a	-0.06728	0.07079
Ilkap	-0.06727	0.054339
Psmd6	-0.06725	0.069241
Uprt	-0.06724	0.229187
Htra2	-0.06722	0.094387
Tor1aip1	-0.06719	0.080327
Vamp7	-0.06717	0.058097
Tnfsf4	-0.06701	0.259999
Smim7	-0.06698	0.055804
Gsdmd	-0.06693	0.085319
Galnt12	-0.0669	0.063829
Qpct	-0.06689	0.172634
Rnf215	-0.06689	0.072761
Ndufa10	-0.06687	0.06862
Pex13	-0.06686	0.069241
Surf2	-0.06684	0.075138
Polr2c	-0.06676	0.080229
Litaf	-0.06675	0.085319
Vps26a	-0.06673	0.082726
Slc25a3	-0.06671	0.049487
Tbpl1	-0.06671	0.072761
Hmgcl	-0.06661	0.063829
Cuedc2	-0.06658	0.079519
Kctd6	-0.06658	0.085319
Strada	-0.06656	0.051067
Srsf7	-0.06653	0.069821
Chmp6	-0.06633	0.061205
Gale	-0.06625	0.084905
Taf13	-0.06621	0.11181
Oma1	-0.06621	0.06707
Kif23	-0.0662	0.197292
Edem2	-0.06616	0.051032
Trmt5	-0.06607	0.085319
Psmc2	-0.06605	0.075138
Eif3e	-0.06605	0.069241
2310011J03Rik	-0.06599	0.055804
Ada	-0.06597	0.277261
Ahrr	-0.06596	0.409465
Rbm17	-0.06588	0.06707
Abhd16a	-0.06583	0.051633
Tmem69	-0.06583	0.112676
Mfsd5	-0.06581	0.063829
Wrap53	-0.06576	0.062749
Pex2	-0.06575	0.05
Ppp1r2	-0.06567	0.051633
Lgmn	-0.06566	0.158391
Klhdc2	-0.06562	0.07865
Phf11b	-0.06561	0.079756
Nsun6	-0.06557	0.079756
Fdft1	-0.06552	0.063829
Stxbp2	-0.06547	0.049487
Gtf2e1	-0.06538	0.07142
Atp6v1c1	-0.0653	0.067225
Acat1	-0.06525	0.051067
Abraxas1	-0.06524	0.065063
Zfp951	-0.06522	0.135869
1500009L16Rik	-0.06517	0.29779
Hdac1	-0.06505	0.067732
Snrpn	-0.06505	0.288374
Nop53	-0.065	0.06812
Fbxo5	-0.06499	0.128436
U2af1	-0.06495	0.112676
Cfap298	-0.06492	0.11129
Cenpm	-0.0648	0.285026
Utp6	-0.06479	0.063829
Tbp	-0.06475	0.049487
Crip1	-0.06471	0.10219
Nubp1	-0.06465	0.077163
Sc5d	-0.06465	0.077163
Cdk5rap3	-0.06464	0.054488
Tpm1	-0.06463	0.073621
Dohh	-0.06462	0.049487
Mcm3	-0.0646	0.169025
Mcfd2	-0.06451	0.063829
Plscr1	-0.06443	0.11181
Sike1	-0.06443	0.069241
Crem	-0.06436	0.094387
Rabep2	-0.06436	0.069241
Xrcc1	-0.06434	0.068231
Tex13c2	-0.06433	0.306617
Bspry	-0.06433	0.279133
Osgep	-0.06431	0.049487
Pank2	-0.06431	0.051067
Ppp1cc	-0.06423	0.056426
Tubd1	-0.06417	0.11181
Uba3	-0.06406	0.056426
Icam1	-0.06406	0.09776
Thoc6	-0.06402	0.072761
Ly6c1	-0.06401	0.111748
Srm	-0.06401	0.077821
Eif4e	-0.06399	0.069241
Zfp182	-0.06396	0.065063
Arrb2	-0.06383	0.05
Scrn2	-0.06381	0.172634
Nadsyn1	-0.06371	0.071612
Cd7	-0.06365	0.085319
Pdlim2	-0.06363	0.041305
Smlr1	-0.06363	0.370435
Sdf4	-0.06362	0.049487
Arl13b	-0.06362	0.094387
Impa1	-0.06362	0.079519
Mettl6	-0.06333	0.077759
Tnfrsf9	-0.06329	0.111115
Aqp11	-0.06326	0.274391
Actl6a	-0.06324	0.05398
Slc2a9	-0.06321	0.143438
Rbmxl1	-0.0632	0.068238
Rnpc3	-0.06316	0.045944
Lta4h	-0.06311	0.054488
Copz1	-0.06311	0.04132
Slc17a5	-0.06309	0.072761
Rtf2	-0.06298	0.04132
Aimp1	-0.06283	0.066736
Vdac1	-0.06281	0.05
Epsti1	-0.06272	0.085162
Asb6	-0.0627	0.072761
Pgam5	-0.06265	0.089055
Cxcl10	-0.06255	0.179753
Golga7	-0.06254	0.04306
Hsdl2	-0.06253	0.070747
Nacc2	-0.06252	0.172634
Pmm1	-0.0625	0.128512
Oit1	-0.06248	0.288374
Ube2e1	-0.06232	0.051067
Ccdc51	-0.06229	0.08109
Pgam1	-0.06215	0.058097
Trmt2a	-0.06208	0.067225
Smu1	-0.06206	0.083148
Lmnb1	-0.06205	0.17519
Eif3j1	-0.06203	0.049487
Il17f	-0.06196	0.273788
Gna15	-0.06194	0.179753
Tfam	-0.06186	0.041305
Pdia6	-0.06184	0.041305
Oas1b	-0.06173	0.079519
Crls1	-0.06172	0.052002
Tmbim1	-0.06169	0.198274
Mipol1	-0.06167	0.080327
Ctla4	-0.06166	0.076263
Ppcs	-0.06163	0.04132
Rnf125	-0.06161	0.062749
Rpa2	-0.06157	0.062749
Tax1bp3	-0.06156	0.070779
Zfp873	-0.06152	0.084875
Tmem129	-0.06149	0.062749
Slc7a8	-0.06144	0.279811
Dgat1	-0.06132	0.170759
Gfod2	-0.06116	0.13143
Serpinb6a	-0.06111	0.049734
Clec4n	-0.06105	0.295181
Ift52	-0.06105	0.04306
Ggh	-0.06105	0.09776
Tmem9b	-0.061	0.04018
Mrps30	-0.06099	0.05
Abcf3	-0.06098	0.040853
Dnpep	-0.06098	0.053282
Pex3	-0.06096	0.04306
Galk1	-0.06089	0.058097
Reep4	-0.06085	0.045944
Kin	-0.06081	0.043144
Rabggta	-0.06068	0.061798
Uck1	-0.06064	0.036658
Asb3	-0.06058	0.06707
Rad51d	-0.06049	0.048408
Slc25a35	-0.06048	0.085319
Psmc1	-0.06048	0.049291
Apmap	-0.06047	0.085319
Slc25a5	-0.06043	0.056426
Cyb5r4	-0.06043	0.06707
Phf11c	-0.06041	0.117132
Bbs12	-0.06041	0.139381
Rab19	-0.06041	0.069241
Katnb1	-0.06039	0.090096
Zmynd19	-0.06032	0.073621
Rell1	-0.06028	0.120005
Idh3b	-0.06028	0.036658
Rtp4	-0.06028	0.112676
Oser1	-0.06022	0.040853
Clns1a	-0.0602	0.043144
Zfp51	-0.06018	0.056886
Thoc1	-0.06017	0.072761
Idh3g	-0.06014	0.036982
Hrh2	-0.06012	0.112676
Capn10	-0.06012	0.07981
Mcat	-0.06008	0.045975
Atp5c1	-0.06003	0.056426
Rln3	-0.05998	0.158185
Tmx2	-0.05992	0.049226
Tusc3	-0.05986	0.036658
Ppp2r2d	-0.05984	0.034381
Wdr73	-0.05983	0.04132
Acaa2	-0.05972	0.046245
Bpgm	-0.05969	0.035893
Nudt18	-0.05962	0.036959
Ddx56	-0.0596	0.061205
Afg1l	-0.05959	0.10477
Tmx1	-0.05957	0.058097
Decr2	-0.05951	0.044978
Fbln1	-0.05948	0.233357
Dazap2	-0.05947	0.031569
Taf9b	-0.05944	0.079519
Acoxl	-0.05942	0.235369
Coq9	-0.05941	0.049487
Nob1	-0.0594	0.060367
Asf1b	-0.05939	0.169025
Adh5	-0.05938	0.031657
Prmt2	-0.05934	0.047993
Bcl7b	-0.05933	0.034453
Tmem41a	-0.05927	0.072713
Arfip2	-0.05924	0.062749
Erp44	-0.05921	0.03946
Arl8a	-0.05919	0.049487
Sdhc	-0.05914	0.049487
Etfa	-0.05913	0.03946
Psmd12	-0.05909	0.049487
Sertad3	-0.05903	0.04306
Ap1m1	-0.05896	0.050553
Pde9a	-0.05894	0.275343
Shq1	-0.05891	0.085319
Acat2	-0.05891	0.056426
Adrm1	-0.05891	0.041305
Rab24	-0.05885	0.047523
Rnf138	-0.05883	0.054488
Clcc1	-0.0588	0.063829
Vill	-0.05877	0.096213
Hacl1	-0.05862	0.04885
Tpd52	-0.05857	0.049487
Cyb561	-0.05852	0.244305
Cmpk1	-0.0585	0.051633
Odc1	-0.05846	0.055723
Hnrnpa2b1	-0.05846	0.048788
Ckap2l	-0.05841	0.214616
Frmd4b	-0.0584	0.116533
Nudt16	-0.05835	0.034082
Slc35a1	-0.05834	0.032983
Psmd4	-0.05826	0.03946
Lpcat3	-0.05825	0.04306
Metap1	-0.05822	0.041305
Arl6ip5	-0.05817	0.028099
Dctn5	-0.05816	0.036959
Cd247	-0.05813	0.028099
Nmi	-0.05813	0.048788
Bdh1	-0.05813	0.036658
Psph	-0.05804	0.055804
Stub1	-0.05797	0.045498
Psmd5	-0.05793	0.055804
Panx1	-0.05793	0.049487
Babam2	-0.0579	0.049702
Rnf25	-0.05788	0.034706
Cep78	-0.05788	0.11181
Prpf31	-0.05786	0.053187
Nubpl	-0.05783	0.07865
Snrpa1	-0.05775	0.049487
Ntmt1	-0.05767	0.047523
Emp1	-0.05766	0.200998
Eed	-0.0575	0.029983
Gjb1	-0.05746	0.281717
Sharpin	-0.05744	0.028423
B4galt7	-0.05739	0.075138
Pstpip1	-0.05713	0.029983
Grap	-0.05712	0.03946
Zfp444	-0.05699	0.034706
Srsf2	-0.05697	0.065063
Eipr1	-0.0569	0.047122
Mbd4	-0.05689	0.059827
Carhsp1	-0.05689	0.037618
Sdccag8	-0.05687	0.049487
Riok1	-0.0568	0.04885
Sfxn1	-0.05678	0.030617
Sae1	-0.05674	0.069241
Mfap3	-0.05673	0.030617
Mrfap1	-0.05673	0.042543
Serpina3g	-0.0567	0.063829
Fbxo31	-0.05668	0.049487
Ceacam18	-0.05667	0.26236
Grasp	-0.05666	0.069241
Rbm18	-0.05662	0.049487
Abtb1	-0.0566	0.029983
Grifin	-0.05649	0.232297
Haus2	-0.05649	0.051032
Nasp	-0.05647	0.047403
Cnpy3	-0.05644	0.04306
Septin7	-0.05642	0.028099
Cyp2s1	-0.0564	0.11181
Cldnd1	-0.05632	0.040177
Lypla1	-0.05629	0.049487
Arf1	-0.05627	0.026088
Cct8	-0.05623	0.062749
Clk3	-0.05615	0.056426
Cct2	-0.05611	0.028804
Coro1a	-0.05607	0.028099
Rcan1	-0.05602	0.065221
Pak1ip1	-0.05599	0.029983
Bccip	-0.05593	0.034082
Cdc42se1	-0.05592	0.048398
Hibadh	-0.0559	0.028099
Gnpnat1	-0.05588	0.034706
Phf10	-0.05586	0.068238
Gas2l1	-0.05586	0.169025
Agpat5	-0.05584	0.04306
Zfp943	-0.05576	0.04306
Trim30b	-0.05575	0.232297
Nsmce4a	-0.05572	0.035893
Actr10	-0.05572	0.026361
Rbfa	-0.05571	0.034453
Arhgef39	-0.05567	0.142424
Stx1a	-0.05563	0.110851
Nelfcd	-0.05563	0.039365
Slc26a6	-0.0556	0.200998
Lipo3	-0.05559	0.045231
Wrnip1	-0.05558	0.041703
Nebl	-0.05552	0.079519
Pspc1	-0.05552	0.051067
Wdfy2	-0.05551	0.141683
Dera	-0.05551	0.044759
Mettl22	-0.05551	0.04885
Lat	-0.05549	0.049487
Xpnpep1	-0.05541	0.079519
Ptpn2	-0.0554	0.028099
Snx2	-0.05538	0.049226
Hdac3	-0.05536	0.051067
Ilvbl	-0.05535	0.040853
Becn1	-0.05535	0.077163
Wdr12	-0.05533	0.059827
Cmas	-0.05531	0.056426
Rbbp4	-0.05525	0.063829
Auh	-0.05523	0.028099
Ccr2	-0.05518	0.176343
Armc1	-0.05518	0.028099
Hps1	-0.05515	0.048792
Plrg1	-0.05514	0.028099
E4f1	-0.05509	0.045231
Riok3	-0.05508	0.049487
Ccdc115	-0.05505	0.040032
Acadm	-0.05503	0.033421
Gpn3	-0.05501	0.026088
Dok4	-0.05499	0.204893
Ywhaq	-0.05497	0.029983
Tcn2	-0.05496	0.051032
Cnppd1	-0.05496	0.029983
Ppm1j	-0.05491	0.113335
Gatb	-0.0549	0.049734
Abhd17a	-0.0549	0.026088
Ghitm	-0.05487	0.026088
Cd79a	-0.05485	0.142075
Pmm2	-0.0548	0.028099
Spc25	-0.0547	0.172634
Dffb	-0.0547	0.041305
Mbip	-0.0546	0.066327
Chmp5	-0.05454	0.029983
Utp4	-0.05452	0.051403
Get4	-0.05446	0.026088
Anp32e	-0.05445	0.054109
Rnps1	-0.05439	0.026789
Pif1	-0.05438	0.244305
Drg2	-0.05435	0.028099
Vapa	-0.05426	0.026008
Hook2	-0.05418	0.137953
Snw1	-0.05418	0.024071
Eif4a1	-0.05417	0.049487
Nipsnap3b	-0.05413	0.029983
Yipf2	-0.05407	0.039363
Adora2b	-0.05394	0.359193
Taz	-0.0539	0.028099
Glrx3	-0.05389	0.04885
H2-DMb2	-0.05383	0.141193
Mrm3	-0.05382	0.041666
Ppp2ca	-0.0538	0.026088
Mcrs1	-0.05379	0.036745
Mrpl9	-0.05377	0.026789
Alas1	-0.05372	0.047122
4930453N24Rik	-0.05369	0.028099
Dipk1a	-0.05365	0.035281
Ypel5	-0.05364	0.026088
Gab3	-0.05364	0.052011
Cdca7	-0.05361	0.110851
Amacr	-0.0536	0.051067
Polr3h	-0.0536	0.036745
Tusc2	-0.05355	0.036959
Hpf1	-0.05353	0.054488
Tmem222	-0.0535	0.026088
Sumf2	-0.05342	0.031915
Prim1	-0.0534	0.080639
Rnf130	-0.05339	0.06707
Aim2	-0.05334	0.028099
Dnaja1	-0.05334	0.063829
Mmadhc	-0.05332	0.044633
Tmtc4	-0.05329	0.062749
Rfc4	-0.05326	0.082726
Tor3a	-0.05324	0.056426
Rfc2	-0.05317	0.033742
Cysltr2	-0.0531	0.087877
Trim12c	-0.0531	0.054884
Pmpcb	-0.05308	0.029516
Akr1b8	-0.05306	0.231862
Ripk3	-0.05301	0.028099
Prmt7	-0.05301	0.069241
Tvp23b	-0.05301	0.026088
Zbtb17	-0.05301	0.029516
Dapp1	-0.05299	0.028099
Rmdn3	-0.05299	0.059827
Puf60	-0.05295	0.026008
Oas1a	-0.0529	0.099086
Mak16	-0.05284	0.026088
Taldo1	-0.05284	0.028099
Trap1	-0.05284	0.053282
Cd81	-0.0528	0.028099
4930432K21Rik	-0.05279	0.116533
Haus3	-0.05276	0.024076
Kat5	-0.05275	0.029983
Gypc	-0.05267	0.026088
Tomm40	-0.05264	0.025515
Aup1	-0.05263	0.020903
Eif2b4	-0.05261	0.028804
Nkiras2	-0.05256	0.051067
Snap23	-0.05238	0.029983
Acp6	-0.05229	0.036837
Pusl1	-0.05229	0.049734
R3hcc1	-0.05228	0.034706
Zfp69	-0.05226	0.049487
B4galnt2	-0.05223	0.217758
Tgds	-0.05222	0.029983
Rps6kb2	-0.0522	0.026088
Gal3st1	-0.05214	0.235369
Maf1	-0.0521	0.023367
Lcp2	-0.05207	0.028099
Glmn	-0.05204	0.034453
Rab7	-0.052	0.028099
Nop16	-0.05198	0.05
Rmnd1	-0.05198	0.041305
Lta	-0.05197	0.030617
Wdr47	-0.05194	0.042716
Cdk5	-0.05194	0.039363
Tmem221	-0.0519	0.11181
Clasrp	-0.05188	0.044085
Khk	-0.05188	0.101681
Dusp2	-0.05186	0.044759
Gsto1	-0.05185	0.125043
Il23r	-0.05179	0.105705
Degs1	-0.05179	0.026088
Zfp830	-0.05175	0.027932
Sugt1	-0.05172	0.038559
Fam83g	-0.0517	0.176343
Psmd14	-0.0517	0.031281
Sla2	-0.05166	0.026088
Sec22b	-0.05162	0.031924
Uchl5	-0.05162	0.042726
Lin52	-0.05158	0.051067
Ddx28	-0.05158	0.029983
Rab18	-0.05158	0.030617
Lypla2	-0.05155	0.024076
Ppp2r5e	-0.05152	0.037066
Zdhhc16	-0.0515	0.063829
Lap3	-0.05149	0.085319
Tra2b	-0.05144	0.04132
Zbed3	-0.05143	0.167977
Rhebl1	-0.05143	0.039365
Isca1	-0.05136	0.026008
Tk2	-0.05132	0.034782
Rrp1	-0.05132	0.034997
Slc35e3	-0.05131	0.067732
Cln3	-0.0513	0.025525
Slc9a3r1	-0.05128	0.025427
Mrpl50	-0.05125	0.028099
Tgtp1	-0.0512	0.108349
Samhd1	-0.05119	0.060111
Ppil1	-0.05109	0.065221
Coq2	-0.05109	0.034706
Btf3l4	-0.05109	0.025525
Zfp954	-0.05106	0.032019
Trim27	-0.05105	0.028099
Mtg1	-0.05102	0.033421
Kifc1	-0.05102	0.063829
Ier2	-0.05101	0.049487
Znhit6	-0.05098	0.056426
Wdr18	-0.05098	0.029983
Brms1	-0.05094	0.028099
Mrpl4	-0.05091	0.028099
Max	-0.05091	0.047122
Rpp14	-0.05089	0.028099
Timm8a1	-0.05089	0.034381
Hadhb	-0.05085	0.018856
Ttc39c	-0.05084	0.048792
Ginm1	-0.05084	0.028099
Rprd1a	-0.05081	0.09331
Psmc6	-0.05081	0.028099
Cacna2d4	-0.05077	0.060264
Cenpf	-0.05076	0.170759
Rassf7	-0.05075	0.029983
Hinfp	-0.05075	0.069352
Ankrd54	-0.05075	0.026008
Gpt	-0.05073	0.16661
Gmds	-0.05072	0.105843
Wtap	-0.05072	0.026088
Sdcbp	-0.05071	0.026467
St3gal6	-0.05071	0.049291
Mapre1	-0.05068	0.026088
Knl1	-0.05065	0.172634
Arrdc1	-0.05065	0.022999
Nmral1	-0.05065	0.077821
9130019O22Rik	-0.05064	0.094387
Ccnq	-0.05063	0.034082
Faap24	-0.05063	0.027954
Fam49b	-0.05062	0.024097
Rgs19	-0.05062	0.02234
Zfp330	-0.0506	0.029983
Vdac2	-0.0506	0.026008
Psmb10	-0.05059	0.029983
Bbs2	-0.05056	0.11181
Dapk2	-0.05054	0.195484
Ndfip1	-0.05054	0.028099
Hexa	-0.05049	0.020385
Slc6a4	-0.0504	0.232297
Pnrc2	-0.05037	0.019685
Sirt5	-0.05035	0.042726
Hdac8	-0.05022	0.038292
Itgb1bp1	-0.05021	0.041305
Rabl3	-0.05017	0.028099
Nop56	-0.05017	0.047523
Bag5	-0.05015	0.04306
Ctbs	-0.05015	0.10219
Iigp1	-0.05015	0.092987
Ccdc181	-0.05013	0.072713
Trmt10a	-0.05013	0.063829
Uimc1	-0.05012	0.026088
Rfk	-0.0501	0.068238
Hnrnpm	-0.05007	0.047993
Twf2	-0.05006	0.023294
Fam204a	-0.05005	0.028099
Sergef	-0.05002	0.061205
Trmt12	-0.05001	0.030617
Pitpna	-0.05	0.020385
Zkscan3	-0.04992	0.020385
Pgm2	-0.04991	0.077163
Pdia3	-0.04983	0.019685
Nemf	-0.04983	0.02234
Chmp1a	-0.04977	0.028099
Zfp867	-0.04976	0.04885
Pclaf	-0.04975	0.172634
Slc25a19	-0.04974	0.025515
Eif6	-0.04967	0.023843
B3glct	-0.04967	0.060167
Rnf149	-0.04966	0.026088
Mettl2	-0.04964	0.028099
Snap47	-0.04964	0.022709
Psmd7	-0.04959	0.022448
Ap1ar	-0.04959	0.04306
Tradd	-0.04959	0.02234
Itfg1	-0.04959	0.026994
Tomm40l	-0.04958	0.054339
Atg10	-0.04958	0.029983
Ppid	-0.04956	0.029983
Slfn1	-0.04955	0.063829
Cab39l	-0.04955	0.028099
Spns1	-0.04954	0.022999
F2rl3	-0.04944	0.056426
Hccs	-0.04942	0.041305
Arl6ip1	-0.0494	0.018456
Ndrg2	-0.04935	0.064945
Pik3ip1	-0.04933	0.060963
Palb2	-0.04928	0.068703
Zfp955b	-0.04927	0.028099
Tmem199	-0.04926	0.030338
Ap2m1	-0.04924	0.026881
6430571L13Rik	-0.04923	0.172634
Ndc80	-0.0492	0.085319
Tmem120a	-0.04919	0.028099
Harbi1	-0.04919	0.04885
Mocs2	-0.04919	0.024487
Qtrt1	-0.04918	0.034453
Eno1	-0.04917	0.022012
Mdh1	-0.04917	0.027954
Fzd6	-0.04916	0.232069
Apol9b	-0.04914	0.047993
Cacybp	-0.04914	0.026789
Ppwd1	-0.04914	0.04306
Timm23	-0.04913	0.029983
Bcas2	-0.0491	0.026008
Fh1	-0.0491	0.026789
Rad18	-0.04907	0.043144
Zbp1	-0.04906	0.079756
Atp1b3	-0.04905	0.049487
Snx1	-0.04904	0.020747
Rmc1	-0.04901	0.04306
Anxa5	-0.04899	0.026088
Pick1	-0.04892	0.028099
Ttc14	-0.04892	0.019831
Rrp9	-0.04887	0.02473
Ggnbp2	-0.04884	0.018456
Prkab1	-0.04883	0.02234
Plxdc1	-0.04879	0.170759
Slc35d2	-0.04879	0.028099
Nifk	-0.04877	0.026088
Hnrnpab	-0.04865	0.028099
Ska1	-0.04863	0.196063
Sephs2	-0.04863	0.026088
Hnrnpk	-0.0486	0.033521
Nmrk1	-0.04859	0.11181
Vim	-0.04858	0.048738
Commd7	-0.04857	0.028099
Ttc5	-0.04856	0.018456
Cenpp	-0.04856	0.179442
Mpg	-0.04849	0.036982
Qdpr	-0.04847	0.023176
Mindy3	-0.04839	0.026088
Slc13a2	-0.04838	0.306617
Ube2j2	-0.04837	0.020385
Oip5	-0.04834	0.164978
Lrmp	-0.04833	0.018456
Cdkn2aipnl	-0.04832	0.020385
Atp6ap2	-0.04828	0.026088
Dda1	-0.04826	0.018456
Mkrn2	-0.04821	0.034706
Bnip2	-0.0482	0.028099
Def8	-0.04819	0.044978
Ints11	-0.04818	0.049487
Snx5	-0.04816	0.018456
Slc35b3	-0.04812	0.022448
Akr1c12	-0.04812	0.172634
Tbc1d10c	-0.04811	0.017269
Pdzk1	-0.0481	0.204893
Egr2	-0.04807	0.026088
Rrp15	-0.04806	0.029983
Msl3	-0.04806	0.020385
Leprot	-0.04804	0.026088
Yju2	-0.04803	0.028099
Aco1	-0.048	0.049487
Zfp94	-0.048	0.028423
Macroh2a1	-0.04794	0.018456
Bpnt1	-0.04792	0.125043
E2f5	-0.0479	0.028099
Taf2	-0.0479	0.028099
Gorasp2	-0.04787	0.023944
Hnrnpd	-0.04787	0.020385
Pkp3	-0.04784	0.026881
Ifngr1	-0.04783	0.079519
Polr3d	-0.04782	0.028099
Farsb	-0.04782	0.028099
Cers2	-0.04781	0.019831
Tmem41b	-0.04777	0.026088
Gnl2	-0.04774	0.036745
Setdb2	-0.04774	0.039199
Suclg1	-0.04769	0.028099
Arhgef19	-0.04769	0.232297
Psma5	-0.04768	0.034706
Ms4a6b	-0.04767	0.014448
Fbln2	-0.04765	0.195484
Dnttip1	-0.04765	0.026088
Bin2	-0.04764	0.029983
Paqr4	-0.04764	0.119463
Ctsc	-0.04763	0.049487
Nrbp1	-0.0476	0.027954
Lcmt1	-0.04755	0.029983
Vdac3	-0.04754	0.018456
5730480H06Rik	-0.04748	0.04018
Myd88	-0.04747	0.029983
Hmgn2	-0.04747	0.047993
Tmed2	-0.04742	0.026088
Epcam	-0.04742	0.195154
Tnfrsf4	-0.04742	0.05
Sec13	-0.04741	0.02234
Wdr70	-0.04741	0.038374
Srsf3	-0.04739	0.023307
Mtbp	-0.04727	0.042139
Pcdhga7	-0.04726	0.208547
Eif1a	-0.04724	0.026789
Tubgcp4	-0.04723	0.041305
Preb	-0.04722	0.020502
Cct6a	-0.04719	0.041305
Commd8	-0.04716	0.020385
Xrcc2	-0.04716	0.095137
BC005624	-0.04716	0.019831
Tmem115	-0.04714	0.024071
Zkscan14	-0.04712	0.026088
Entpd7	-0.04711	0.052011
Zfp706	-0.04711	0.018456
Gpatch1	-0.0471	0.034706
Ifi47	-0.04708	0.029983
Grb2	-0.04707	0.018456
Tuba1c	-0.04704	0.020385
Cfdp1	-0.04704	0.026088
Araf	-0.04698	0.017136
Ptcd3	-0.04692	0.041305
Chek1	-0.04692	0.165798
Acot8	-0.0469	0.022448
Tlcd1	-0.04689	0.098658
Chchd4	-0.04688	0.026088
Tpr	-0.04688	0.018456
Mppe1	-0.04685	0.049487
Hspbp1	-0.04683	0.020385
Psat1	-0.0468	0.038374
Letm2	-0.04675	0.034706
Nme7	-0.04675	0.04306
Stmn1	-0.0467	0.094387
Fam83d	-0.0467	0.180119
Nmt1	-0.04667	0.019831
Racgap1	-0.04666	0.084521
Cdc123	-0.04659	0.024071
Diablo	-0.04657	0.018456
Mis18a	-0.04656	0.02234
Csnk1d	-0.04656	0.023843
Myo6	-0.04652	0.078341
Rnf121	-0.04647	0.024071
Eif3m	-0.04644	0.024071
Srsf5	-0.04639	0.03063
Klhl12	-0.04639	0.028099
Irf5	-0.04636	0.022448
Hbs1l	-0.04635	0.034381
Ublcp1	-0.04633	0.02234
Drg1	-0.04618	0.018456
Fbxw2	-0.04616	0.016646
Cbx3	-0.04616	0.021736
Mettl14	-0.0461	0.022448
Rexo5	-0.04608	0.026088
Cryl1	-0.04605	0.034453
Mettl3	-0.04603	0.049487
Ubtd1	-0.04601	0.055571
Nfyb	-0.04597	0.018456
Bid	-0.04596	0.028099
Slc29a2	-0.04595	0.077163
Exosc7	-0.04591	0.029983
Grb7	-0.04589	0.111748
Nipa2	-0.04584	0.033472
Vrk1	-0.04583	0.020903
Zfat	-0.04582	0.125043
Ddx39b	-0.04581	0.012815
Tnip2	-0.0458	0.018456
Vta1	-0.04575	0.019831
Rsl1d1	-0.04575	0.023176
Rgs13	-0.0457	0.180119
Pcyt2	-0.04569	0.029983
Zup1	-0.04566	0.031924
Cd79b	-0.04566	0.094387
Taco1	-0.04565	0.028099
Zfp707	-0.04563	0.018456
Tbcc	-0.04563	0.028099
Blvra	-0.04561	0.026881
Ube2e3	-0.04558	0.020385
Dap3	-0.04557	0.018456
Naa35	-0.04556	0.020385
Poglut1	-0.04555	0.028099
Etf1	-0.04555	0.02234
Tnip3	-0.04552	0.164978
Ctps2	-0.04551	0.028099
Hspd1	-0.04548	0.046242
Cep44	-0.04547	0.022448
Frrs1	-0.04546	0.025525
Hps6	-0.04543	0.026088
Gimap7	-0.04541	0.020385
Gcsh	-0.04539	0.028099
Dram2	-0.04538	0.023944
Neu1	-0.04536	0.014448
Nip7	-0.04535	0.026088
Fam118b	-0.04531	0.024071
Cdr2	-0.0453	0.070192
Inpp1	-0.04529	0.018424
Srd5a3	-0.04525	0.013659
Slc35b2	-0.04519	0.014448
Scp2	-0.04517	0.024071
Prmt5	-0.04516	0.028099
Fos	-0.04515	0.04572
Prkag2	-0.04515	0.024076
Ppp1ca	-0.04514	0.019819
Xlr3b	-0.04513	0.131911
Phf23	-0.04512	0.023843
Pigw	-0.0451	0.054884
Mief2	-0.04509	0.04306
Tcp1	-0.04508	0.03184
Apol9a	-0.04506	0.056295
Apol7b	-0.04506	0.164978
Snx6	-0.04505	0.015117
Phax	-0.04504	0.019685
Cd47	-0.04502	0.028099
Rars	-0.04502	0.028099
Sowahb	-0.04501	0.309537
Ndrg4	-0.04498	0.10477
Sf3a3	-0.04497	0.022448
Nek8	-0.04497	0.049487
Noct	-0.04497	0.055804
Ngdn	-0.04494	0.026789
Prps1	-0.04492	0.028099
Hacd3	-0.04492	0.023843
Poli	-0.04486	0.026789
Tnnt1	-0.04484	0.10219
Utp3	-0.04477	0.018456
Ly9	-0.04475	0.049487
Acads	-0.04475	0.045769
Maea	-0.04473	0.022448
Ncaph2	-0.04473	0.019831
Cyb5b	-0.04468	0.018456
Mtfp1	-0.04468	0.130868
Dph5	-0.04467	0.031281
Hmgb3	-0.04463	0.06707
Psmd3	-0.04462	0.02234
Kif20b	-0.04462	0.026088
Fam219a	-0.04459	0.11181
Cct7	-0.04458	0.024667
Depdc1b	-0.04456	0.172634
Fbxo9	-0.04451	0.02058
Rbbp7	-0.04451	0.018456
Ube2d3	-0.04451	0.014448
Saraf	-0.04446	0.026088
Rap1b	-0.04443	0.026088
Ahcy	-0.04442	0.020752
Marchf2	-0.04436	0.018456
Tpi1	-0.04435	0.029516
Acsl3	-0.04434	0.028804
Ankrd49	-0.04433	0.026088
Sgcb	-0.0443	0.020763
Mvd	-0.04426	0.05
Dnaaf2	-0.04426	0.018456
Atg7	-0.04422	0.026088
Npc2	-0.04421	0.018456
Cd96	-0.0442	0.016264
Trmt13	-0.0442	0.028099
Tdrd7	-0.04419	0.113335
Recql5	-0.04418	0.044759
Trim12a	-0.04417	0.014448
Wdr83	-0.04414	0.026789
Ctnnbl1	-0.04414	0.026881
Pradc1	-0.04413	0.026789
Stxbp3	-0.0441	0.028099
Myl4	-0.04409	0.11181
H2-Eb1	-0.04408	0.073621
Tmem165	-0.04405	0.020385
Zfp277	-0.04405	0.016919
Lrpap1	-0.04404	0.014448
Tnf	-0.04404	0.014448
Mfsd1	-0.04401	0.022952
Rhou	-0.04395	0.197159
Bloc1s6	-0.04393	0.020903
Tasp1	-0.04382	0.014448
Fuca2	-0.04381	0.016646
Cep19	-0.04381	0.020502
Slc25a46	-0.04378	0.026008
Prss30	-0.04377	0.172634
Nepro	-0.04377	0.029983
Rbm3	-0.04376	0.020385
Gcat	-0.04376	0.028099
Ier3ip1	-0.04374	0.025525
Polh	-0.04374	0.072761
Slc25a11	-0.04369	0.014423
Tmem54	-0.04366	0.179442
Upf3a	-0.04366	0.019685
Pcdhgb6	-0.04363	0.116533
Spsb3	-0.0436	0.077163
Alkbh1	-0.0436	0.022709
Stradb	-0.04357	0.028099
Pno1	-0.04357	0.014448
Wdr46	-0.04357	0.026789
Tle1	-0.04356	0.049487
Sit1	-0.04351	0.018456
Mtfmt	-0.04346	0.018456
Sigirr	-0.04345	0.012815
Tsr3	-0.04343	0.026088
Etfdh	-0.04342	0.02234
Ptar1	-0.04342	0.063829
Zfp617	-0.04342	0.016499
Iah1	-0.04342	0.028099
Ttk	-0.04342	0.169025
Tcirg1	-0.04339	0.025515
Ap5b1	-0.04336	0.03184
Pop4	-0.04333	0.026088
Suv39h2	-0.04333	0.128559
Farsa	-0.04332	0.020385
Ccnd2	-0.04331	0.02234
Nphp1	-0.04326	0.169025
Traf5	-0.04324	0.023294
Ifrd2	-0.0432	0.023176
H2aj	-0.04319	0.026088
Ccdc71	-0.04319	0.022709
Cnot8	-0.04317	0.026789
Leo1	-0.04313	0.02234
Nup85	-0.04311	0.028804
Ino80c	-0.0431	0.028804
Gramd3	-0.04309	0.049487
Mtif3	-0.04304	0.018456
Pcmt1	-0.043	0.018456
Dhrs11	-0.04299	0.049487
Dapk3	-0.04298	0.012815
Slc5a11	-0.04297	0.172634
Cd83	-0.04297	0.019685
Dcakd	-0.04296	0.019685
Adprm	-0.04295	0.020903
Dio1	-0.04293	0.180206
Arhgap9	-0.04293	0.016264
Commd10	-0.04293	0.024071
Adamtsl4	-0.04291	0.028099
Setd3	-0.0429	0.018456
Ippk	-0.04289	0.054339
Ecsit	-0.04289	0.014448
Ncf4	-0.04289	0.012815
Lax1	-0.04287	0.012815
Aasdhppt	-0.04286	0.020385
Zfp983	-0.04284	0.031281
Odf3b	-0.04282	0.172634
Rbbp8	-0.0428	0.026088
Ppa2	-0.0428	0.020903
Rxylt1	-0.04277	0.01347
Nsmce3	-0.04276	0.018456
Chmp3	-0.04273	0.012815
Hadh	-0.04271	0.026789
Ankzf1	-0.0427	0.02234
BC048644	-0.0427	0.217224
Arl5a	-0.0427	0.042808
Slc25a15	-0.04269	0.094387
Ahsa1	-0.04267	0.020747
Gtf2b	-0.04266	0.020189
Maip1	-0.04263	0.026789
Ube2g1	-0.04261	0.019831
Ttc39b	-0.04261	0.016868
Slc35f2	-0.04258	0.052804
Sdhaf2	-0.04258	0.012815
Slc31a1	-0.04256	0.04885
Ube2l6	-0.04255	0.085319
Idh2	-0.04254	0.026088
Nosip	-0.04254	0.012815
Cryzl2	-0.0425	0.116533
Dtl	-0.04246	0.069241
Vps45	-0.04244	0.019685
Mmp11	-0.04244	0.105431
Ppil2	-0.04238	0.018456
Scfd1	-0.04237	0.014448
Sptlc2	-0.04237	0.018456
Slc35b1	-0.04235	0.014448
Lrrc59	-0.04234	0.028099
Fbl	-0.0423	0.022448
Ndufs1	-0.0423	0.026088
Cops7a	-0.04229	0.012815
Ints14	-0.04229	0.027954
Nadk2	-0.04227	0.020385
Cog8	-0.04224	0.014448
Mndal	-0.0422	0.016868
Ciapin1	-0.0422	0.018456
Rac1	-0.04219	0.014448
Hook3	-0.04217	0.018456
Clp1	-0.04217	0.018456
Lmf1	-0.04214	0.020385
Carnmt1	-0.0421	0.018456
Gabpb1	-0.04209	0.02234
Crbn	-0.04209	0.012815
Htatip2	-0.04209	0.02234
Lif	-0.04207	0.069241
H2bc6	-0.04206	0.085319
Gm8909	-0.04205	0.173352
Gnpda1	-0.04199	0.029983
Clybl	-0.04198	0.031087
Cdc45	-0.04197	0.090096
Tmed4	-0.04196	0.012815
Elovl6	-0.04194	0.029983
Rsl24d1	-0.04193	0.018456
Hibch	-0.04193	0.027954
Rpl7l1	-0.04192	0.012815
Bcap29	-0.04191	0.012815
Tyms	-0.04188	0.063829
Golga5	-0.04187	0.020385
Ccz1	-0.04179	0.018456
Spc24	-0.04175	0.128512
Spindoc	-0.04175	0.026088
Dbf4	-0.04168	0.024097
Hmgn1	-0.04162	0.026088
Crot	-0.04161	0.023843
Pkm	-0.04159	0.026088
Parl	-0.04155	0.019685
Tuba1a	-0.04155	0.022448
Nsfl1c	-0.04155	0.014217
Mr1	-0.04153	0.013875
Dnajc2	-0.04151	0.012815
Slc15a1	-0.04151	0.172634
Ran	-0.0415	0.022999
Def6	-0.04149	0.012815
Tex30	-0.04147	0.028099
Sla	-0.04146	0.014448
Ndufa9	-0.04146	0.020385
Birc3	-0.04146	0.022999
Oat	-0.04146	0.024076
Cisd2	-0.04142	0.012815
Qsox1	-0.0414	0.013659
Ndufaf6	-0.04136	0.029983
1600014C10Rik	-0.04135	0.048398
Aatf	-0.04132	0.020903
Smn1	-0.04132	0.019879
Haus7	-0.04131	0.029983
Tmem253	-0.04129	0.178069
Ccl25	-0.04129	0.113335
Nop9	-0.04125	0.020385
Ipo11	-0.04125	0.020903
Lcn4	-0.04124	0.128436
Dnajc9	-0.04123	0.020385
Hormad2	-0.04123	0.172634
Gpx1	-0.0412	0.026034
Fkbp8	-0.04117	0.012653
Cdc37	-0.04116	0.012815
Stimate	-0.04116	0.014257
Rhno1	-0.04113	0.024071
Coq7	-0.04113	0.049487
Aldh2	-0.04113	0.049487
Mcm5	-0.04113	0.041703
Rassf1	-0.0411	0.016646
Trmt61a	-0.04108	0.029983
Zfp358	-0.04108	0.026008
Gsap	-0.04102	0.023055
Chn2	-0.04102	0.018456
Cpm	-0.04101	0.024071
Crlf3	-0.041	0.029516
Ifit1bl1	-0.04099	0.077163
Elovl1	-0.04096	0.018456
Zbtb25	-0.04095	0.014448
Dnajb5	-0.04093	0.04885
Mrpl44	-0.04091	0.015117
Plpbp	-0.04091	0.012815
Tubb4b	-0.04087	0.014448
Nap1l4	-0.04087	0.020385
Il33	-0.04086	0.288378
St14	-0.04084	0.114759
Nelfe	-0.04084	0.012815
Rbm45	-0.04079	0.029983
Aamp	-0.04079	0.012815
Zfp1	-0.04079	0.012815
Blmh	-0.04078	0.018456
Dpagt1	-0.04076	0.012815
Rabepk	-0.04073	0.012815
Gga2	-0.04072	0.067503
Zfp942	-0.04072	0.020385
Gpn1	-0.04072	0.014101
Otulinl	-0.04066	0.025515
Surf4	-0.04066	0.012815
Agtpbp1	-0.04064	0.025515
Pglyrp2	-0.04062	0.012815
Mpp1	-0.04061	0.014448
Mybl2	-0.04061	0.111115
Cnp	-0.0406	0.02234
Tank	-0.04055	0.012815
Zc3h11a	-0.04053	0.029434
Ndufaf7	-0.04052	0.015689
Zfp386	-0.04052	0.011757
Hmces	-0.04051	0.018456
Ociad2	-0.0405	0.179442
Actr8	-0.04048	0.016646
Usf1	-0.04044	0.016499
Kif15	-0.04044	0.073621
Tgtp2	-0.04042	0.031512
Cblc	-0.04042	0.170759
Epop	-0.0404	0.029983
Ess2	-0.04038	0.012815
Dusp1	-0.04038	0.012815
Junb	-0.04038	0.018456
Pcna	-0.04036	0.020385
St7l	-0.04033	0.014448
Gnb1	-0.04032	0.010447
Plekha3	-0.04031	0.012815
Cpsf3	-0.0403	0.023176
Nsun3	-0.04028	0.018456
Ube2d1	-0.04025	0.012815
Cyp20a1	-0.04018	0.014448
Rchy1	-0.04016	0.012815
Abcb8	-0.04015	0.019831
Tarbp2	-0.04015	0.012815
Abt1	-0.04014	0.012815
Ankrd37	-0.04013	0.028099
Flad1	-0.04008	0.012815
Zfp653	-0.04005	0.018456
Hsd17b12	-0.04003	0.018456
Rrp8	-0.04002	0.012815
Alyref	-0.04001	0.020385
Oas1c	-0.04	0.020385
Tmem189	-0.03999	0.012815
Rnf32	-0.03997	0.024076
Mff	-0.03996	0.012653
Emc3	-0.03993	0.012322
Ms4a4b	-0.03993	0.012815
Mcm9	-0.03992	0.022999
Jakmip1	-0.03991	0.018456
Lck	-0.03983	0.012815
Rexo2	-0.03983	0.018456
Cxcr3	-0.03983	0.026008
Rpe	-0.03983	0.027954
Dusp10	-0.03983	0.019685
Spin2c	-0.03977	0.029983
Cdc42ep4	-0.03976	0.04306
Mrpl37	-0.03975	0.012815
Bend5	-0.03969	0.083232
Pdcd10	-0.03968	0.012815
Hyal2	-0.03966	0.01912
Mesd	-0.03966	0.011564
Rnf114	-0.03964	0.030617
Upp1	-0.03963	0.214616
Tex10	-0.03962	0.020527
Spon1	-0.03962	0.097898
Wdr34	-0.03962	0.085319
Pcgf5	-0.0396	0.020385
Slc25a45	-0.03956	0.018456
Uqcrc1	-0.03955	0.012815
Zfp563	-0.03954	0.059827
Spint1	-0.03949	0.172634
Optn	-0.03946	0.028099
Zdhhc6	-0.03945	0.018456
Mtx2	-0.03945	0.018456
Rwdd4a	-0.03945	0.012815
Kars	-0.03944	0.012815
Neil1	-0.03944	0.018456
Glo1	-0.03943	0.011757
Uck2	-0.03942	0.018456
Slc35a2	-0.03937	0.014448
Irf7	-0.03936	0.065063
Arhgap25	-0.03934	0.019685
Hspa5	-0.03931	0.018424
Ccdc93	-0.03931	0.014448
Fbxo22	-0.03931	0.014658
Ydjc	-0.03931	0.020385
Slc10a5	-0.0393	0.27911
Luc7l	-0.0393	0.012815
Srp68	-0.03929	0.012213
Ubap1	-0.03928	0.019831
Gas2	-0.03928	0.069158
Yeats4	-0.03926	0.012815
Pus7l	-0.03925	0.026088
Tcea1	-0.03925	0.016646
Fbxl8	-0.03924	0.014448
Ppcdc	-0.03924	0.012815
Kbtbd4	-0.03923	0.026088
Ltv1	-0.03921	0.018456
Immt	-0.03918	0.026088
Sec63	-0.03917	0.014448
Glrx	-0.03916	0.026034
Dlgap5	-0.03916	0.029712
Slc25a44	-0.03916	0.018456
Ccdc32	-0.03916	0.022448
Coq10a	-0.03914	0.012815
Pfkp	-0.03914	0.020385
Lpin3	-0.03913	0.141683
Qrsl1	-0.0391	0.012815
Cct3	-0.0391	0.018456
Rrm2	-0.03908	0.110851
Bbs9	-0.03906	0.048408
Cyp4f18	-0.03905	0.11181
Paox	-0.03904	0.060167
Ilf2	-0.03903	0.012815
Prdx3	-0.03903	0.012815
Ormdl3	-0.03902	0.012815
Gmppb	-0.03901	0.029983
Usp14	-0.03898	0.012653
2010300C02Rik	-0.03898	0.09331
Eri3	-0.03897	0.014448
1110004F10Rik	-0.03894	0.012815
Amz2	-0.03893	0.014448
Gabpa	-0.03892	0.018456
Eif2a	-0.03888	0.012815
Kcnj15	-0.03886	0.174891
Smim20	-0.03882	0.013439
Actg2	-0.0388	0.049487
Slc1a5	-0.03878	0.014448
Slc25a30	-0.03878	0.038374
Pithd1	-0.03877	0.012815
Prr5	-0.03875	0.094387
Snx4	-0.03873	0.019831
Tamm41	-0.03872	0.018456
Lpar1	-0.03868	0.197933
Ube2v2	-0.03867	0.012815
Eepd1	-0.03864	0.105499
Lmf2	-0.03862	0.020385
Map2k3	-0.03862	0.020385
Arl6ip4	-0.03858	0.014448
Ttc33	-0.03856	0.012815
Spout1	-0.03856	0.018638
Grpel1	-0.03855	0.022709
Zfyve21	-0.03854	0.02234
Ptcd2	-0.03853	0.011644
Rab1b	-0.03851	0.011644
Wdyhv1	-0.03851	0.012815
Slc25a17	-0.0385	0.014448
Lamtor3	-0.03848	0.012815
Rbm7	-0.03843	0.010833
Slc7a7	-0.03842	0.14462
Taf1a	-0.03841	0.020903
2610002M06Rik	-0.0384	0.011644
B3galt6	-0.0384	0.018456
Sppl2a	-0.03835	0.009494
Las1l	-0.03835	0.023176
Ciao3	-0.03833	0.020385
Samsn1	-0.03829	0.012815
Ngrn	-0.03827	0.012653
Mt1	-0.03827	0.163485
Mterf3	-0.03825	0.012079
Clpx	-0.03825	0.02234
Aurka	-0.03821	0.084521
Ankra2	-0.03818	0.012653
Uxs1	-0.03818	0.018456
Asah1	-0.03815	0.012815
Tsen34	-0.03809	0.012815
Acad9	-0.03807	0.02234
E2f1	-0.03806	0.049487
Ash2l	-0.03803	0.019054
Stmn2	-0.03802	0.170759
Sort1	-0.03801	0.172634
Mrpl28	-0.038	0.014448
Mrm1	-0.03794	0.018456
Tor1a	-0.03791	0.009604
Heatr3	-0.03787	0.026088
Irf1	-0.03786	0.021637
Serinc2	-0.03786	0.162604
Usp39	-0.03784	0.012815
Ifi44	-0.03782	0.11181
Wdr20	-0.03781	0.012815
Slc37a4	-0.0378	0.026088
Tprgl	-0.0378	0.010447
Pmepa1	-0.03779	0.010624
Usb1	-0.03776	0.012815
Ddb2	-0.03775	0.012815
Metap2	-0.03769	0.011644
Cdca3	-0.03768	0.10219
Slc25a29	-0.03767	0.020385
Hmgb2	-0.03767	0.048788
P2ry2	-0.03761	0.174891
Mgme1	-0.03759	0.015245
Anapc7	-0.03759	0.012815
Oaf	-0.03758	0.063829
Ccndbp1	-0.03753	0.009908
Gcdh	-0.03753	0.014257
Gnl3l	-0.03753	0.012815
Ifit3b	-0.03751	0.094387
H2-T-ps	-0.0375	0.012815
Ciao1	-0.03748	0.010833
Mad2l1bp	-0.03747	0.011644
Smad2	-0.03746	0.018456
Nmd3	-0.03746	0.018456
Tpm3	-0.03743	0.012815
Ecm1	-0.03741	0.058449
Slc14a1	-0.0374	0.02234
Ribc1	-0.0374	0.077821
Ensa	-0.03739	0.010833
Ift46	-0.03739	0.012815
Zfp97	-0.03733	0.022709
Vps26c	-0.03733	0.012815
Atp6v1b2	-0.03733	0.018456
Rad51	-0.03733	0.09776
Arfgap2	-0.03732	0.032019
Adss	-0.03731	0.014448
Mlx	-0.03726	0.012815
Rhot1	-0.03723	0.018456
Amdhd2	-0.03723	0.012815
Thap11	-0.03722	0.012815
Stap2	-0.03719	0.158185
Suds3	-0.03719	0.012815
Cr1l	-0.03719	0.009604
Hic1	-0.03716	0.014448
Thumpd3	-0.03715	0.012815
Ablim2	-0.03714	0.018456
Il18	-0.03713	0.14462
B4galt5	-0.03713	0.024071
6720489N17Rik	-0.03712	0.077163
Mrs2	-0.03711	0.020385
Samm50	-0.03709	0.008998
Gps1	-0.03709	0.009135
Amn	-0.03704	0.150552
Hnrnpf	-0.03702	0.012815
Rnf220	-0.03702	0.009135
Atg4a	-0.037	0.012815
Noa1	-0.03697	0.020385
Hprt	-0.03693	0.012815
Lias	-0.03692	0.012815
Twistnb	-0.0369	0.010833
Ybx3	-0.0369	0.014448
Pbld2	-0.03689	0.128436
Sepsecs	-0.03688	0.020385
Gsr	-0.03686	0.023843
Samd10	-0.03685	0.008977
Cyp4f13	-0.03683	0.012815
Mtus1	-0.03681	0.142075
Gdpd2	-0.03679	0.180119
Med17	-0.03678	0.009784
Dctd	-0.03678	0.029759
Stx5a	-0.03676	0.008585
Prr29	-0.03675	0.158391
Prdm1	-0.03674	0.054488
Stap1	-0.03674	0.012815
Ccdc77	-0.03669	0.012815
Aars	-0.03663	0.012653
Plk1	-0.03662	0.096422
Habp4	-0.03662	0.012815
Atg4b	-0.03662	0.008977
Ano10	-0.03661	0.012815
Ccdc30	-0.0366	0.024071
Ezh2	-0.0366	0.012815
Armc5	-0.03659	0.013875
Otulin	-0.03658	0.010833
Abhd12	-0.03654	0.012815
Grcc10	-0.03654	0.022448
Slc30a5	-0.03653	0.023055
Sytl1	-0.03653	0.049487
Zbtb3	-0.03651	0.026789
Evpl	-0.03649	0.172634
Zfp511	-0.03646	0.014448
2810408A11Rik	-0.03645	0.10227
Hsd11b1	-0.03644	0.012653
1700010I14Rik	-0.03642	0.028099
Haus8	-0.0364	0.016919
Casp8	-0.03639	0.014448
Dtnbp1	-0.03637	0.012815
Dusp6	-0.03636	0.011644
Alg6	-0.03636	0.020385
H1f5	-0.03634	0.120005
Pex19	-0.03624	0.012815
Metrnl	-0.03623	0.041305
Ccdc43	-0.03623	0.012815
Rwdd3	-0.03623	0.028804
4930579G24Rik	-0.03623	0.036658
Glul	-0.0362	0.012815
Tdp1	-0.03619	0.014011
Ppp1r7	-0.03618	0.012815
Uchl3	-0.03617	0.020903
Pqlc3	-0.03617	0.012653
Gosr2	-0.03616	0.024071
Lzic	-0.03615	0.00951
1810055G02Rik	-0.0361	0.035079
Cpped1	-0.0361	0.034082
Akr1a1	-0.03608	0.012815
Hras	-0.03607	0.012815
Ppp2cb	-0.03607	0.008977
Ankrd52	-0.03603	0.028296
Arid4b	-0.03603	0.008585
Myo5a	-0.03603	0.012815
Arhgef10	-0.03603	0.012815
Tssc4	-0.03602	0.012815
Slc7a6os	-0.03602	0.016264
Pole2	-0.03602	0.028099
Casp3	-0.036	0.026789
B3gnt9	-0.03597	0.073621
Pqlc2	-0.03597	0.014448
Dbnl	-0.03597	0.014448
Sult2b1	-0.03597	0.111115
Nup43	-0.03596	0.013659
Stx4a	-0.03596	0.010833
Ifit1bl2	-0.03592	0.113307
Cenpj	-0.03587	0.019685
Meak7	-0.03586	0.024071
Actg1	-0.03585	0.010833
Tinag	-0.03585	0.253974
Med20	-0.03585	0.012815
Tipin	-0.03583	0.026088
Xrcc6	-0.03583	0.018456
Efhd2	-0.03581	0.009367
Rock2	-0.0358	0.008585
Tmco4	-0.03578	0.014448
Rufy3	-0.03574	0.020385
Mthfsd	-0.03574	0.012815
Katnbl1	-0.03569	0.018456
Ppp1r18	-0.03568	0.009468
Pheta2	-0.03567	0.028099
Kyat1	-0.03566	0.014448
Paip2	-0.03565	0.012815
Nqo1	-0.03563	0.119597
Mtch1	-0.03561	0.008977
1810030O07Rik	-0.03556	0.012815
Anp32b	-0.03556	0.012079
Plscr3	-0.03553	0.024097
Cenpt	-0.03553	0.018456
Tmem25	-0.03552	0.174045
Nrros	-0.03548	0.024071
Eif2b2	-0.03544	0.012815
Unc5cl	-0.03543	0.023797
Pheta1	-0.03543	0.04306
Ifi27l2b	-0.03543	0.172634
Otud3	-0.0354	0.026881
Txnrd2	-0.03538	0.009604
Akirin1	-0.03538	0.012815
Mvb12a	-0.03535	0.009604
Scoc	-0.03534	0.012815
Gpatch4	-0.03534	0.012815
Ube2w	-0.03527	0.009316
Gk	-0.03524	0.094387
Vwa1	-0.03524	0.163485
Zfp119b	-0.03523	0.012225
Bub3	-0.03521	0.011644
Rad9a	-0.03521	0.012815
Cdk16	-0.03519	0.018456
Sumf1	-0.03518	0.018456
Gmppa	-0.03518	0.012079
Nrm	-0.03518	0.016264
Cdipt	-0.03514	0.008585
Abhd18	-0.03514	0.012815
Abcg3	-0.03514	0.026881
Spr	-0.03512	0.008585
Nhlrc2	-0.03512	0.012815
Slc22a18	-0.03509	0.158404
Rrnad1	-0.03507	0.012815
Ak6	-0.03506	0.022999
Gucd1	-0.03504	0.028099
Slamf7	-0.03504	0.023176
Il1r2	-0.03502	0.026088
Arpc2	-0.035	0.008585
Sema3b	-0.03498	0.169025
Lancl2	-0.03496	0.025515
Pgap2	-0.03493	0.009316
Bag1	-0.03493	0.009861
Slc26a1	-0.03491	0
Tomm20	-0.03489	0.012815
Eif4e3	-0.03488	0.022822
Ctss	-0.03486	0.008585
Dctn2	-0.03485	0.008585
Wsb2	-0.03484	0.014448
Kxd1	-0.03478	0.012815
Gzmc	-0.03477	0.111115
Cwc27	-0.03475	0.009604
Atp6ap1	-0.03471	0.008635
Ppp3cc	-0.03471	0.015117
Chaf1b	-0.0347	0.022398
Nhej1	-0.03463	0.02234
Zfp287	-0.03462	0.01912
Pgk1	-0.03461	0.009316
Abhd5	-0.03459	0.012815
Top2a	-0.03459	0.04885
Oaz2	-0.03459	0.008585
Atl2	-0.03458	0.026088
Tigit	-0.03458	0.026789
Pes1	-0.03458	0.012815
Skp1a	-0.03456	0.012653
Cyth2	-0.03456	0.009316
Zbtb32	-0.03456	0.07865
Exosc3	-0.03454	0.015265
Tbrg1	-0.03454	0.008585
Mettl21a	-0.03453	0.009135
Ptgr2	-0.03453	0.009316
Ppp4c	-0.03452	0.008585
Selplg	-0.03451	0.02234
Stk17b	-0.03451	0.011644
Fam120b	-0.03448	0.014448
Gss	-0.03447	0.023055
Rpp40	-0.03446	0.012815
Unk	-0.03445	0.012815
P4ha1	-0.03443	0.018456
Vrk3	-0.03443	0.010447
Sec11a	-0.03442	0.018456
Rnf185	-0.03441	0.020385
Syf2	-0.03439	0.012815
Ncf2	-0.03428	0.041042
Mlh1	-0.03426	0.014448
Atg5	-0.03423	0.008585
Tkt	-0.03422	0.012815
Usp18	-0.03421	0.051032
Wdr24	-0.0342	0.011564
Dglucy	-0.0342	0.049487
Sh3gl1	-0.0342	0.012815
Prxl2a	-0.03419	0.049487
Rasgrp3	-0.03419	0.128559
G0s2	-0.03417	0.061205
Gpr146	-0.03412	0.012815
Hmga1	-0.0341	0.008585
Efl1	-0.03409	0.012815
Pld3	-0.03407	0.008585
Ing3	-0.03406	0.009133
Trim30c	-0.03406	0.112676
Gdap2	-0.03406	0.018456
Mmachc	-0.03404	0.012079
Gla	-0.03401	0.014448
Acsl5	-0.034	0.028099
Bub1b	-0.03399	0.070192
Igtp	-0.03399	0.026088
Zfp940	-0.03398	0.03063
Gyg	-0.03396	0.008585
Smpd2	-0.03392	0.009604
Recql	-0.0339	0.020385
Gtpbp6	-0.0339	0.018456
C1qtnf12	-0.0339	0.01844
Cyp2d22	-0.03385	0.04306
Slc25a20	-0.03385	0.009604
Ptgr1	-0.03385	0.105431
R3hdm4	-0.03384	0.008585
Tmlhe	-0.03381	0.012815
Rmnd5b	-0.03378	0.008585
Trp53inp2	-0.03374	0.061205
9530068E07Rik	-0.03372	0.014448
Ptges2	-0.03372	0.012653
Tmem97	-0.03372	0.026088
Suv39h1	-0.03371	0.014448
Cxadr	-0.03369	0.134069
Asrgl1	-0.03368	0.014448
Mad2l1	-0.03367	0.019685
Tsnax	-0.03367	0.012815
Vps51	-0.03363	0.012815
Fam98c	-0.03363	0.012815
Hcls1	-0.03362	0.010833
Cct5	-0.03362	0.011644
Aurkb	-0.03361	0.072761
H3f3b	-0.03361	0.014448
Anxa1	-0.03359	0.082726
Mettl9	-0.03358	0.008977
Sars2	-0.03358	0.014448
Gdi1	-0.03357	0.014448
1110059E24Rik	-0.03356	0.011585
Selenoo	-0.03348	0.018456
Nt5c2	-0.03347	0.009908
Ppp1r8	-0.03347	0.008977
Atp5pb	-0.03346	0.010833
Gpd1l	-0.03346	0.026789
Asl	-0.03344	0.009135
Cdc25c	-0.03344	0.079519
Zfand2a	-0.03338	0.012815
Espn	-0.03337	0.012815
Cdca8	-0.03337	0.077163
Nt5c3	-0.03334	0.008635
Igbp1	-0.03333	0.012815
Egln2	-0.03332	0.008585
Orc5	-0.0333	0.009316
Thoc3	-0.0333	0.008585
Sestd1	-0.03329	0.051067
Gins3	-0.03329	0.010833
Efcab7	-0.03328	0.024097
Ryr1	-0.03328	0.029516
Rab2a	-0.03323	0.008585
Krt23	-0.03321	0.170759
Mfsd2a	-0.03319	0.029983
Psme3	-0.03317	0.012815
Borcs5	-0.03317	0.008585
Kremen2	-0.03317	0.036658
Coq5	-0.03316	0.008585
H2-Ob	-0.03315	0.011585
Slc10a3	-0.03314	0.008585
Eef2kmt	-0.03314	0.008585
Slc43a3	-0.03313	0.039199
Snx14	-0.03312	0.010833
Ifi213	-0.03312	0.026088
Ifi214	-0.03307	0.041305
Tpp1	-0.03305	0.008686
H1f1	-0.03304	0.156413
Rab3ip	-0.03303	0.028099
Crcp	-0.03302	0.008585
Zfp972	-0.03302	0.112676
Arrdc2	-0.03301	0.018456
Bhlhe40	-0.03301	0.012653
Dtwd1	-0.03301	0.009908
Lgals3bp	-0.033	0.026088
Cog5	-0.033	0.020385
Mpp6	-0.03298	0.010833
Traf2	-0.03297	0.013438
Cep57l1	-0.03296	0.012815
Vipas39	-0.03295	0.008585
Cox16	-0.03294	0.020385
Rspry1	-0.03293	0.010833
Rftn2	-0.03291	0.025515
Snx17	-0.03291	0.008585
Ccdc47	-0.03291	0.00951
[truncated: 15,916 more rows]

## Sheet: Fig.2C
exTh17			Th17			Th17IL10+
RD	FD		RD	FD		RD	FD
4.67	3.87		1.7	1.39		0.460816	0.024718
3.01	1.25		1.13	0.5		0.285589	0.092287
3.3	1.68		1.7	0.69		0.562863	0.349243
4.85	2.33		1.38	0.69		0.391733	0.014382
4.91	3.6		1.63	0.67		0.40386	0.160101
2.52	0.91		0.79	0.03		0.48582
3.47	2.72		1.23	0.47		0.425547
3.16			0.83			0.549022
2.29			1.18

## Sheet: Fig.2D
Organ	Group	Reg3b	Reg3g	Muc1	Muc2
Duodenum	RD	0.349625	0.590703	1.44907	1.34325
Duodenum	RD	0.265466	0.296407	1.11993	1.09865
Duodenum	RD	2.68518	2.035	1.32987	1.21702
Duodenum	RD	1.37607	1.71089	0.184321	0.509415
Duodenum	RD	0.323653	0.367001	0.916807	0.831673
Duodenum	RD	0.634962	0.712165	1.42698	1.12278
Duodenum	RD	0.960445	0.969457	1.10218	1.05423
Duodenum	RD	1.7211	1.5837	0.746254	0.933952
Duodenum	RD	1.13424	1.26238	0.758964	0.878315
Duodenum	RD	0.549257	0.472301	0.965618	1.01071
Duodenum	FD	1.0526	0.913257	1.74254	2.06717
Duodenum	FD	0.525717	0.302799	0.631468	1.49511
Duodenum	FD	0.128545	0.156142	0.362252	0.699307
Duodenum	FD	0.284376	0.252733	0.528232	1.26245
Duodenum	FD	0.547152	0.191188	0.815294	0.836821
Duodenum	FD	0.255319	0.293246	0.225247	0.769255
Duodenum	FD	0.375004	0.240674	0.509176	0.817932
Duodenum	FD	0.266448	0.322216	0.264641	0.91155
Duodenum	FD	0.107387	0.0445968	1.43242	2.61962
Duodenum	FD	0.112948	0.128924	1.47555	1.29033
Jejunum	RD	0.706352	0.633997	1.9946	1.77224
Jejunum	RD	1.29203	1.47006	0.770032	0.626082
Jejunum	RD			7.9651e-09	1.81812e-08
Jejunum	RD	0.856082	0.767275	0.67077	1.67132
Jejunum	RD	1.14554	1.12867	1.56459	0.930357
Jejunum	RD	0.55003	0.555336	0.765251	0.960381
Jejunum	RD	1.89149	1.78406	1.34028	1.19979
Jejunum	RD	1.27578	1.34393	0.968573	0.922403
Jejunum	RD	0.589001	0.452835	0.862265	0.939792
Jejunum	RD	0.693702	0.863845	1.06364	0.977636
Jejunum	FD	0.795315	0.345311	1.43328	1.34087
Jejunum	FD	0.168516	0.401296	0.527888	0.870734
Jejunum	FD	0.0503831	0.0698235	1.19092	1.26401
Jejunum	FD	0.122912	0.107591	1.59533	1.60886
Jejunum	FD			3.0855e-08	3.38841e-08
Jejunum	FD	0.136638	0.218061	0.93895	1.04803
Jejunum	FD	0.190134	0.298254	0.509561	0.930825
Jejunum	FD	0.165003	0.196085	0.893617	0.859287
Jejunum	FD	0.127094	0.154633	0.622952	0.962303
Jejunum	FD	0.398381	0.410815	0.987192	0.749711
Ileum	RD	0.504208	0.464361	0.979182	0.535007
Ileum	RD	1.16498	1.01264	1.01159	0.850057
Ileum	RD	1.91778	2.20645	0.913066	0.902894
Ileum	RD	0.530453	0.412988	1.14408	1.83771
Ileum	RD	0.882581	0.903554	0.952086	0.87433
Ileum	RD	0.906387	0.719387	0.927921	0.915184
Ileum	RD	1.31682	1.84439	0.907308	0.951571
Ileum	RD	1.78819	1.38278	1.01399	1.10353
Ileum	RD	0.507235	0.489085	1.10516	0.978032
Ileum	RD	0.481363	0.564366	1.04562	1.05168
Ileum	FD	0.37812	0.357832	0.512149	0.277965
Ileum	FD	0.211379	0.238366	1.18336	1.21085
Ileum	FD	0.121282	0.114591	0.910224	1.23663
Ileum	FD	0.146924	0.127149	1.20035	1.04965
Ileum	FD	0.197868	0.129773	1.15774	1.2234
Ileum	FD	0.0927292	0.168303	0.724675	0.705376
Ileum	FD	0.10188	0.12486	0.424111	0.882928
Ileum	FD	0.159741	0.171811	0.733364	0.761822
Ileum	FD	0.0762261	0.104563	0.505349	1.62951
Ileum	FD	0.139083	0.188896	0.69407	1.03733
Colon	RD	0.3728	0.818907	0.693345	0.683765
Colon	RD	0.294057	0.539657	0.963061	0.92418
Colon	RD	3.41538	1.70069	0.839584	1.55771
Colon	RD	0.493674	0.887552	1.37508	0.841816
Colon	RD	0.424087	1.0532	1.12893	0.992533
Colon	RD	0.5626	0.428679	0.887886	0.904465
Colon	RD	0.704815	0.483318	0.806793	0.97034
Colon	RD	1.51361	1.53255	0.633258	0.919593
Colon	RD	1.97001	2.26659	1.12828	1.27768
Colon	RD	0.248961	0.28886	1.54379	0.927918
Colon	FD	0.166652	0.20692	0.940391	1.27874
Colon	FD	0.207337	0.476572	1.15488	0.851267
Colon	FD	0.101852	0.0911352	1.17613	0.886239
Colon	FD	0.215142	0.238604	0.958964	0.693617
Colon	FD	3.35057	5.06145	2.21146	1.54184
Colon	FD	1.22807	1.36429	0.875152	0.623161
Colon	FD	0.156528	0.24442	1.14087	0.819821
Colon	FD	0.311886	0.156286	0.924053	0.823694
Colon	FD	0.295172	0.128223	1.49231	0.888027
Colon	FD	0.668806	0.254253	0.90399	0.858064

## Sheet: Fig.2F
SI content					SI tissue					Liver
RD	FD	RD	FD		RD	FD	RD	FD		RD	FD	RD	FD
WT	WT	DKO	DKO		WT	WT	DKO	DKO		WT	WT	DKO	DKO
433333	417000000	1000000	61666667		190476	771000000	11111111	54761905		31818.2	750000	257576	277778
216667	3666667	2333333	2666667		666667	1666667	16666667	1041667		233333	1833333	42592.6	266667
133333	6833333	1000000	833333		1212121	21212121	285714	833333		94444.4	7142.86	100000	277778
60000000	76666667	2666667	217000000		166667	250000000	5000000000	400000000		40277.8	847222	13636.4	266667
83333.3	1500000000	83333.3	1833333		571429	2290000000	500000	25925926		424242	474359	18181.8	305556
850000	48333333	9333333000	16666667		694444	333000000	520833	2083333		106061	83333.3	1111111	250000
1500000	1000000	650000	150000000		142857	537037	428571	574000000		100000	94444.4	103333	89393.9
55000000	217000000	2500000000	1000000		1.66667e+06	119048	2.61905e+07	541667		62121.2	272727	309524	47916.7
1066667	45000000	3500000000	88333333		1.11111e+06	5560000000	4.04762e+07	889000000		79629.6	981482	589744	6666667
9000000	1666667	45000000	200000		759259	458333	50000000	880952		333333	424242	243590	212121
166667	283000000	37500000	2000000		854167	4790000000	4.28571e+06	1074074		550000	1666667	393939	152778
133333	4333333	466666700	31666667		759259	300000000	729167	13900000000		107576	740741	466667	1969697
433333	11666667	5166667	50000000000		854167	866667	80952000000	4814815		121212		106667
30000	9166667	2333333	2500000000		479167	188000000	47619000000	9722222222		30769.2		151852
516667	1170000000	1230000000	7500000000		111111	25000000	833333	2857142857		52777.8		9333333
200000	250000	267000000	2330000000		266667	354167	750000	1875000000		59722.2		1888889
1833333		883333	200000000			19047619	729167	2619047619		180556		500000
650000		6170000000	133000000			476190476	80952000000	2857142857		25000		91025.6
166667			183333			357143	47619000000	666667		183333		1527778
1433333							4.04762e+07			571429		347222
50000							925926			57142.9		8166667
35000000							2.61905e+07					450000
1866667							11428571429					110606
							5.27778e+06					203704
							1.38889e+07					354167
												314815
												145833
