# Supplementary material for: Short-term dietary changes can result in mucosal and systemic immune depression
Source: Nat Immunol. 2023 Aug 14;24(9):1473–86. doi: 10.1038/s41590-023-01587-x (PMC10457203; doi:10.1038/s41590-023-01587-x)
Supplement: Source Data Fig. 3 — Source data for Fig. 3. [file 41590_2023_1587_MOESM7_ESM.xlsx]

## Sheet: Fig.3B
Gene	log2FoldChange	-log10(p.adj-value)
Cotl1	1.66058	25.9208
Ahnak	1.56358	7.47495
Gbp5	-1.39722	4.27819
Daxx	-0.87752	3.8758
Atp1a1	1.02123	3.86697
Alcam	1.20991	3.62799
Anxa2	1.14399	3.49333
Cybb	0.966891	3.48849
Tnfsf4	-1.14968	3.00135
Plek	1.48517	2.98492
Wdr26	0.724582	2.98492
Zbtb32	0.981966	2.74428
Vasp	0.755945	2.72084
Flnb	1.19544	2.64064
Anp32a	0.79628	2.62659
Slco4a1	1.329	2.59657
Stk11	1.02944	2.24808
Mllt6	0.91874	2.24808
Cthrc1	0.115839	2.2052
Tab2	0.797808	2.18788
Lmnb1	-1.01011	2.18776
Isg15	-0.77103	2.16332
Lratd1	1.29668	2.13401
Maf	0.631554	2.12867
Ddx21	0.680101	2.03921
Ltb	-0.55168	2.02359
Stom	1.1858	1.99417
Nt5e	0.867607	1.92968
AA386476	-1.13189	1.92968
Tsc22d1	1.09555	1.92825
Eea1	0.727627	1.92825
Mdfic	0.693124	1.89473
Sema4f	-0.92895	1.87687
Irf2bpl	-0.73211	1.85558
Pxn	-0.73636	1.77108
Ccdc141	1.01599	1.77108
Plagl1	0.893116	1.76645
Ptms	0.678333	1.75807
Ogt	0.563689	1.75645
Emd	0.635569	1.749
Plscr4	0.210443	1.72445
Cask	0.953387	1.70731
Klrd1	-0.93536	1.6863
Arl5c	-0.70421	1.67695
Wls	0.630896	1.67205
Rtp4	-0.61559	1.63662
Irf2bp2	-0.61971	1.63662
Cacnb3	-0.07063	1.62213
Sntb1	-0.84451	1.62213
Matn2	0.874059	1.61938
Akr1c18	0.866887	1.60925
Cd300ld	0.068938	1.60925
Hdac7	0.762955	1.5943
Tnip3	-0.79563	1.5697
Dtx1	-0.63016	1.56884
Tpm4	0.532817	1.56884
Pik3ip1	-0.69146	1.56884
Zfp513	-0.67873	1.56884
Tmem26	0.14658	1.56884
Sardh	-0.12464	1.56649
Rflnb	-0.68182	1.55095
Zeb2	0.652168	1.47686
Lat	-0.53147	1.46217
Spry1	0.717916	1.46217
Marveld1	-0.62126	1.46217
Krt18	-0.17208	1.43506
Zbp1	-0.55168	1.43506
Tagln2	0.574925	1.43254
Phactr2	0.614198	1.40884
Kpnb1	0.649408	1.38255
Arsa	-0.6125	1.36924
Elk4	0.522331	1.36924
Art5	-0.0537	1.36924
Ubxn11	-0.63336	1.35689
Cc2d2a	0.237882	1.33607
Eya2	-0.65798	1.33487
Efnb2	0.428306	1.3212
Gbp2	0.476085	1.3212
Tyrobp	0.322786	1.3212
Trat1	-0.66614	1.3212
Magee2	0.284407	1.3212
Mmp9	-0.05038	1.31787
Ly9	-0.58337	1.29963
Lpgat1	0.545557	1.29377
Flna	0.517404	1.29377
Max	-0.46631	1.29377
Bdh2	0.168775	1.27446
Col5a3	0.16332	1.26884
Abcb9	-0.52931	1.26119
Prkca	0.461495	1.25839
F2r	0.56443	1.25223
Klf4	0.252241	1.24204
Slc1a4	0.591656	1.24204
Spn	0.485146	1.24204
Arid1a	0.532476	1.23681
Cela1	-0.53286	1.23681
Casp4	0.433142	1.21849
Extl3	0.529397	1.18952
Slc25a24	0.515832	1.18432
Utrn	-0.42348	1.1704
Scn4b	0.044994	1.1704
Clec12a	0.139093	1.1704
Tns1	-0.55925	1.1704
Setbp1	0.489627	1.16499
Sell	0.402268	1.15965
Hivep3	0.514544	1.15807
Btbd10	0.494564	1.15807
Dcaf5	-0.44706	1.14199
Tsc22d3	0.405603	1.13578
Ddit4	-0.52518	1.11292
Cep128	-0.5026	1.10419
Bcl6	-0.4622	1.10208
Scg2	0.098791	1.09821
Upb1	0.046915	1.09192
Sipa1	-0.35429	1.0851
Lamp2	0.355856	1.05885
Dynlt3	0.399974	1.05885
Vat1l	0.429328	1.05885
Lgals7	0.388748	1.03904
Tab1	-0.44402	1.03633
Uqcrc1	-0.37179	1.03066
Tmie	-0.47295	1.03066
Syncrip	0.344621	1.0137
Ccl3	-0.16095	1.0067
Rnf114	-0.31583	1.0021
Irf7	-0.43945	1.0021
Triobp	-0.36965	1.0021
Jazf1	0.402131	1.0021
H2-Q2	-0.42044	1.0021
Castor1	-0.36674	0.99932
Casp1	0.322221	0.99932
Jade2	0.445077	0.996039
Pum2	0.435178	0.996039
Plin2	0.435591	0.996039
Fam43a	-0.43009	0.996039
Raf1	-0.33129	0.975575
Otx1	0.247248	0.975119
Igsf23	-0.42931	0.975119
Ifitm1	-0.30324	0.972208
Crtam	0.328723	0.972208
Slc8b1	-0.43285	0.972208
Huwe1	0.412761	0.970755
Klhl3	-0.38121	0.968097
Gpr35	0.182894	0.963811
Neu1	-0.31559	0.953995
Sntg2	0.041808	0.953995
Tnfsf8	0.396685	0.953995
Cd209d	0.040673	0.950639
Os9	-0.27852	0.93808
Slc41a3	-0.39026	0.927833
Tiam1	0.400661	0.921827
Itch	-0.31804	0.921584
Yy1	0.356818	0.908989
Alms1	0.387254	0.904792
Lrrc27	-0.28848	0.887406
Acod1	0.132049	0.88484
Enpp5	-0.2906	0.884008
St3gal4	0.377277	0.884008
Mpeg1	0.122553	0.88376
Acvrl1	-0.23444	0.873909
Serpinf1	0.298066	0.867411
Ipcef1	0.275594	0.867411
Litaf	0.368333	0.862423
Irf9	-0.27327	0.860093
Pabpc1	0.304624	0.859214
Xylt2	-0.31906	0.851243
Usp20	-0.359	0.851243
Wapl	-0.27192	0.851243
Zan	0.087377	0.851243
Zscan10	-0.34309	0.850616
Ppm1j	-0.33418	0.845247
Ctdsp2	0.310725	0.845247
Rasl11a	0.343235	0.845212
Plp2	0.323909	0.845212
Fbxo11	0.349881	0.840144
Kidins220	0.32308	0.834234
Fhdc1	-0.33398	0.820752
Slc12a6	0.32223	0.815701
Abca1	-0.30664	0.813172
Cbx5	0.333431	0.808326
Ifi213	-0.30087	0.80156
Por	-0.30005	0.79746
Gnaq	0.309939	0.79746
Nceh1	-0.28453	0.79746
Ly6m	-0.31556	0.79746
Itih5	0.313627	0.793115
Pold2	-0.26333	0.79279
Adar	-0.26207	0.783756
Pbx3	0.311016	0.783756
Pik3ap1	0.29863	0.78374
Ubtd1	-0.31484	0.78374
Cds2	0.251466	0.781853
Bag6	0.313289	0.775948
Klrc1	-0.21623	0.775948
Lad1	-0.23689	0.755685
Itprid2	0.292764	0.754448
Ranbp2	0.279691	0.753174
Capg	0.274741	0.752341
Eml2	-0.26873	0.747697
Pink1	-0.22973	0.74138
Tbc1d4	0.219947	0.74138
Wbp1l	-0.24312	0.74138
Ubxn7	0.274489	0.74138
Gldc	0.036198	0.740587
Pkn3	0.160931	0.740587
Sgk1	0.272947	0.736611
Nsg2	-0.27177	0.723815
Gnl1	-0.2359	0.7205
Farp1	0.280129	0.72037
Ifi204	0.265177	0.718931
Mfng	-0.20444	0.718872
Cyp4f13	-0.23674	0.718872
Eif2ak2	-0.25833	0.718872
Lgals3bp	-0.24026	0.718872
Cobll1	0.254727	0.718872
Ifi206	-0.2565	0.718755
Slc19a1	-0.2563	0.715682
Ifitm3	-0.23038	0.715682
Sesn3	0.230408	0.715682
Ctu1	-0.27404	0.715682
Hid1	-0.236	0.70872
Tgfb3	0.227454	0.702915
Lypd6b	-0.20358	0.702915
Trim47	0.08842	0.7026
Klk1	0.021489	0.700481
Lcor	0.262764	0.699146
Slc25a35	-0.25637	0.690968
Uhmk1	0.259675	0.690968
Dock4	0.254509	0.690968
Txnrd3	0.117052	0.690543
Sptbn1	0.216855	0.690543
Lpcat4	0.251001	0.690543
Cd200	0.242887	0.687754
Ccr2	-0.18132	0.684987
Tcp11	0.07555	0.684093
Raph1	0.253839	0.682413
Ccdc50	0.236754	0.682413
Otud4	0.228107	0.675683
Fam81a	0.08525	0.675222
Rhod	0.108073	0.663637
Sap30	0.246618	0.663258
Pex11a	0.225834	0.662801
Setd4	-0.23146	0.66145
Septin11	0.237049	0.66145
Ifitm2	-0.23986	0.657853
Sp1	0.236432	0.649492
BC005537	0.234378	0.649492
Tmem131	0.202666	0.649492
Cep131	-0.17546	0.649492
Sptan1	0.222015	0.649492
Rsad2	-0.23666	0.649336
Osgin1	-0.22208	0.649336
Hykk	-0.06039	0.64732
Nyap1	-0.05096	0.64732
Cacna1d	0.080081	0.636508
Ddx17	0.224871	0.635577
Sfxn2	-0.22884	0.630485
Spp1	0.034446	0.630485
Rnase6	0.178857	0.629146
Fcrla	0.201211	0.629146
Mafb	0.091434	0.629146
Rap1gap	0.171194	0.617582
Susd4	-0.21448	0.615575
2700049A03Rik	-0.19628	0.608536
Zfp120	0.19538	0.605472
Ephb6	-0.19362	0.603659
Dapl1	-0.2136	0.603135
Coil	-0.21236	0.603135
Plec	0.171263	0.598321
Srxn1	0.212419	0.596703
Ctsl	0.184504	0.596289
Il17d	0.03047	0.594985
Vamp1	-0.17202	0.590815
Apc	0.178085	0.588456
C3	0.129976	0.588456
Kcnn4	-0.15122	0.579958
Scimp	0.157792	0.579958
Serinc5	0.178207	0.578355
Pdzk1ip1	-0.20537	0.578355
Plscr1	0.168042	0.578355
Gnb4	0.200381	0.576042
Qpctl	-0.19016	0.570023
Npas4	0.029722	0.570023
Fcer1g	0.103411	0.570023
Slc16a10	0.141567	0.568054
Oasl1	-0.19379	0.568054
Myo1c	0.17883	0.565251
Tnfsf9	0.196165	0.563538
Pou2f2	0.183689	0.563399
Samsn1	0.140521	0.563399
Il10ra	0.162569	0.563399
Rccd1	-0.17708	0.563399
E330021D16Rik	0.057395	0.562078
Urgcp	-0.16972	0.562078
Zfp169	0.1863	0.562078
Ece1	0.177878	0.562078
Cd300lb	-0.03466	0.562078
Arhgap40	0.050784	0.562078
Slamf9	0.047334	0.562016
Ptger2	0.13702	0.560819
Ly6a	-0.14289	0.560359
Mon2	0.188728	0.55266
Nrgn	0.040664	0.55266
Gfi1	-0.17992	0.549809
Casp3	0.157915	0.548114
Xkr6	0.141804	0.548114
Abca2	0.183447	0.54414
Tial1	0.179182	0.54414
Smim5	0.048082	0.54414
Rad21	0.179084	0.543858
Itgav	0.18257	0.543858
Arl2bp	-0.12484	0.538899
Zscan26	0.178037	0.53396
Nanos1	0.179452	0.532798
Cfap97	-0.15077	0.529866
Vamp5	0.178236	0.528616
Smad5	0.171146	0.523536
Fmnl3	-0.16286	0.517588
Pla2g4f	-0.11773	0.517588
Fggy	-0.09402	0.517294
Dpep2	0.075215	0.517294
Ubr4	0.140752	0.517294
Ppp1r9b	0.170808	0.513115
Ednrb	0.036613	0.512452
Thada	-0.16134	0.512452
Nipal3	0.163049	0.512452
Cd38	0.166652	0.512452
Cdk6	0.170044	0.510574
Shfl	-0.16933	0.508713
Hsh2d	-0.15496	0.505351
Acp5	-0.16139	0.504045
Qpct	0.087233	0.504045
Tnfrsf25	-0.15796	0.504045
Oga	-0.11821	0.504045
Btla	0.139418	0.497426
Tmed9	-0.13933	0.497426
Afp	-0.16305	0.493337
Arhgap31	-0.14181	0.486547
Hook3	0.13391	0.486547
Ddx5	0.100531	0.48592
Zdhhc7	-0.13163	0.48592
Usf3	0.151944	0.48592
Reep3	0.135245	0.484778
Cdkn2c	0.139124	0.482954
Tfrc	0.155871	0.48259
Nudt3	-0.15336	0.48259
Lta	-0.14441	0.48259
Slc22a15	0.155038	0.48259
Hps6	-0.15471	0.48259
Arl15	0.150413	0.480225
Ankrd17	0.144558	0.480225
Ppp4r2	0.139031	0.477692
Trim12c	-0.13401	0.476975
Trim25	-0.13951	0.475698
Fos	0.123665	0.475698
Sh3bgrl2	-0.09004	0.475698
Usp34	0.140874	0.475698
Klrb1a	0.095727	0.472592
Rorc	0.050999	0.470779
Ifit2	-0.14677	0.467281
Tmem42	0.150888	0.467281
Il2rb	-0.09899	0.467281
Jdp2	-0.13573	0.463589
Plxdc2	0.090045	0.458544
Exph5	0.040545	0.458544
Acta2	-0.07598	0.458362
Ldhb	-0.11976	0.455813
Cd300a	0.044099	0.455813
Rabepk	-0.10836	0.454318
Rab11a	0.125877	0.449182
Kirrel3	0.050963	0.449182
Abtb2	-0.13343	0.449182
Ppp6r1	-0.1085	0.449182
Vps37b	-0.14168	0.449182
Il6ra	-0.11831	0.446237
Ptpn23	0.13036	0.443043
Snrk	-0.11632	0.442993
Fam20c	0.024609	0.436624
Klf13	-0.08398	0.436624
Ehd4	0.139475	0.435652
Vipr1	-0.13387	0.434754
Phtf2	0.129849	0.434754
Rab27a	-0.1163	0.432412
Csrnp1	-0.13455	0.428101
Erlec1	0.130953	0.425337
Rint1	-0.12009	0.423916
Dimt1	0.114854	0.419697
Prag1	-0.13193	0.41816
Brdt	-0.06374	0.416316
Slc9b2	0.13287	0.416316
Eif4b	0.093798	0.416316
Cdh23	0.122956	0.413744
Ring1	-0.12685	0.413744
Slc37a2	0.131038	0.413744
Ly6d	0.129988	0.413744
Zc3h12d	-0.12534	0.413744
Gstp3	-0.08331	0.413744
Tgtp2	0.087297	0.413744
Il17ra	-0.08594	0.410668
Gal	-0.07232	0.410668
Tspan8	-0.07217	0.410668
Rassf4	0.06138	0.408382
Ldlr	-0.08848	0.404545
Far1	0.105827	0.403441
Gca	0.091575	0.398922
Rbms2	-0.10508	0.393428
Cyp1a1	0.050448	0.392414
Ccdc112	0.083596	0.392049
Fmnl1	0.106297	0.387478
Epc2	0.123344	0.387478
Ikbip	0.121559	0.384147
Baz1a	0.072557	0.383185
Trim30d	-0.10326	0.382459
Coro2b	0.118666	0.381428
Pbx4	-0.11722	0.380793
Fryl	0.103745	0.380793
Fam20a	0.076182	0.378594
Ipo7	0.118104	0.378594
H1f0	-0.09536	0.378594
Etv5	0.118067	0.376342
Padi4	0.084428	0.376342
Rasgrp1	-0.09651	0.376342
Fndc7	-0.02782	0.376342
Bst2	-0.08376	0.376342
Cdca7	0.091689	0.376342
Il17rb	0.117962	0.37344
Sccpdh	0.091239	0.37344
Iltifb	-0.02723	0.37344
Prkar1a	0.078675	0.37229
Cd6	-0.08984	0.37229
Tbc1d10a	-0.07923	0.37229
Meis3	-0.08375	0.37229
Arhgap25	-0.08828	0.372015
Rassf8	0.03754	0.372015
Cyfip1	0.080408	0.372015
Med13	0.101932	0.372015
Serpinb9	0.101327	0.372015
Ptprv	0.11566	0.371682
Vim	0.087323	0.368162
Nr4a3	0.097122	0.367959
Crybg3	0.101895	0.36612
Washc2	-0.07897	0.363976
Nrbp2	0.110729	0.360756
Fhod1	0.083276	0.357034
Sh3d19	-0.09117	0.357034
Rnf220	-0.06964	0.357034
Pbxip1	-0.06668	0.357008
Hsp90ab1	0.06824	0.355674
Trim41	0.098206	0.355674
Trrap	0.09756	0.355674
Gm4925	-0.02999	0.355674
Szrd1	-0.0965	0.354453
Tjp2	0.110005	0.354309
Traf4	-0.10007	0.352128
R3hdm2	0.108065	0.349711
Ext2	-0.06923	0.349711
Cdc25b	0.087331	0.349711
Il21r	-0.06978	0.349711
Foxred1	-0.08662	0.349711
Marchf6	0.10861	0.349711
1700019D03Rik	0.101943	0.349236
Crim1	-0.10067	0.348894
Neurl3	-0.08258	0.348894
Lbp	-0.05573	0.347256
Cep152	-0.10714	0.347256
Bcor	0.088999	0.345733
Keap1	-0.07561	0.341742
Espn	-0.10217	0.340489
Matk	-0.09415	0.338041
Prss12	-0.05091	0.338041
Ociad1	0.065448	0.338041
Igfbp7	0.064139	0.338041
Enpp6	0.070854	0.338041
Cdr2l	-0.02612	0.335127
Klrk1	-0.07826	0.335092
Gpr15	-0.09742	0.326918
Def6	-0.07013	0.323344
Galnt10	-0.10104	0.323344
Gstk1	-0.101	0.323344
Grpel2	0.080831	0.32154
Art4	-0.05622	0.32154
Spred1	0.099771	0.321312
Clstn1	-0.09147	0.321312
Gatad2b	0.09047	0.321312
Abra	0.025575	0.321312
Ifi208	-0.07643	0.321312
Purg	0.057616	0.31684
I830077J02Rik	0.012241	0.316475
Eif4a2	0.059416	0.316318
Nfia	-0.09852	0.316318
Mtap	0.06081	0.316318
Uba6	0.085357	0.312073
Irs2	-0.09121	0.312073
Gbp10	-0.09658	0.312073
Pcdhga7	-0.0192	0.311524
Dpp4	-0.07353	0.310574
Ascl2	0.092866	0.309086
Adipor2	0.069256	0.305198
Slc43a2	-0.06949	0.302126
Plekho1	0.083417	0.300769
Calm3	0.054662	0.300769
Ifi35	-0.05738	0.294573
Zgpat	-0.06809	0.294573
Ssbp3	-0.06056	0.292858
Srgap3	0.034921	0.291904
Tmem9	-0.06841	0.29117
Ms4a4c	-0.07505	0.290596
Shisa5	-0.06141	0.289824
Btg3	0.091472	0.289683
Xpr1	-0.07953	0.288415
Fam189b	-0.05118	0.28841
Rgs16	-0.08528	0.288188
Ubash3b	0.066534	0.288188
Zfp217	0.086216	0.288188
Tcp1	0.051563	0.285536
Ikzf1	0.053947	0.283173
Gaa	-0.07736	0.283173
Fan1	-0.08958	0.283173
Ogfod2	-0.06863	0.282091
Tcf25	-0.0523	0.279496
Prpf8	0.078761	0.279496
Sacm1l	0.058644	0.279496
Serpine2	-0.05547	0.279496
Notch1	0.072499	0.279496
Ybx3	0.054665	0.279496
Myo1e	0.083815	0.279496
Snx2	0.059443	0.279496
U2af1	-0.08188	0.279496
Timp2	0.066576	0.278875
Tbck	0.07501	0.278875
Bri3bp	-0.0669	0.278875
Fkbp10	-0.02379	0.278518
Tmem50b	0.062684	0.278518
Mif4gd	-0.04958	0.277043
Olfm1	0.027609	0.277043
Lysmd2	-0.08677	0.277043
Vamp3	0.056325	0.274278
Ywhae	0.051034	0.273552
Znrf1	-0.07002	0.273552
Cc2d1b	-0.06742	0.273454
Ddx60	-0.07305	0.273454
Mgat2	-0.05626	0.271441
Fgd6	0.069479	0.268334
Ppp3r1	0.060257	0.268162
Nfkb1	0.067316	0.266847
Nfkbiz	0.058799	0.266847
Ptbp3	0.049323	0.264398
Mtpn	0.052944	0.264269
Acsl3	-0.08386	0.264269
Tbcd	-0.06967	0.264269
Gm1123	-0.05722	0.264269
Polr2a	0.054607	0.263959
Zfand5	0.06464	0.263959
Fbxw4	-0.08022	0.263959
Ckb	0.078929	0.263077
Susd2	0.082587	0.263077
Mapkapk2	-0.0486	0.263077
Prepl	0.077605	0.263077
Ptprj	0.074907	0.263077
Kif21b	0.071754	0.263077
Tnrc6a	0.065519	0.263077
Ttll9	-0.07362	0.263077
Wrnip1	-0.0682	0.262812
Dhcr24	-0.05884	0.262812
Scoc	0.076568	0.262812
Acyp1	-0.0667	0.261959
Fam114a2	-0.06384	0.261959
Postn	0.044359	0.261959
Ccnc	0.063795	0.261959
Miip	-0.05181	0.261959
Slc7a1	0.06195	0.261959
Zfp668	-0.068	0.261959
Slc14a1	-0.06975	0.261959
Gstm1	0.030453	0.260436
Myo1b	-0.05922	0.259953
Cpsf4	-0.0632	0.259953
Pltp	0.053256	0.259095
Gtf2a1	0.075147	0.259095
Dek	0.046492	0.259095
4930452B06Rik	0.04275	0.259095
Ctnna1	0.069147	0.259095
S100a10	0.072434	0.259095
Tor3a	-0.05056	0.259095
Chil6	-0.03377	0.258966
AW549877	0.067528	0.255274
Smim10l2a	0.07448	0.255274
Nudt4	0.07102	0.254967
Sms	0.060702	0.253669
Tm9sf1	-0.05103	0.252809
Klra17	0.009918	0.252809
Csf1	0.033684	0.252809
Ppip5k2	0.060999	0.252809
Rftn1	-0.06597	0.251767
Nuggc	-0.0258	0.251719
Hspa2	0.077399	0.250915
Acadl	0.046557	0.247795
Adamts3	0.077036	0.243306
Xiap	0.07449	0.241843
Rnf128	0.070323	0.241843
Csnk1g2	-0.05356	0.240948
Ptger1	0.073006	0.24088
Poglut3	0.068496	0.24088
Usf2	0.07238	0.239732
Itgb2	-0.04158	0.238777
Slc38a2	0.046861	0.238777
Nfil3	0.061678	0.238777
Xpo5	0.065818	0.236874
Etnk1	0.046914	0.236502
Tmem242	0.061592	0.236483
Tgfbr2	-0.04315	0.236483
Adck1	-0.06867	0.236424
Slc9a3r2	0.029112	0.235652
Atp8a2	0.037028	0.235652
Sytl1	-0.07367	0.235652
Syde1	-0.06426	0.235652
Slfn5	-0.06841	0.235652
Tle5	-0.04218	0.235652
BC049352	0.056283	0.235652
Atl2	0.058268	0.234071
Dusp6	0.059075	0.233375
Gcat	-0.05227	0.233263
Neil1	-0.05489	0.232782
Zfp358	-0.07028	0.232782
Zfp810	-0.06736	0.232244
Ankrd6	-0.06498	0.231576
Optn	0.063664	0.230801
Gnb2	0.04847	0.22893
Sh3bp4	0.03822	0.228519
Susd3	-0.05813	0.224074
Cd96	-0.06064	0.222378
Ints6l	0.055051	0.221215
St8sia6	-0.071	0.221083
Cyth1	-0.03933	0.221083
Atp2b1	0.042643	0.221083
Apbb1ip	-0.04992	0.221083
Tceanc2	-0.06124	0.221083
Gpatch3	-0.06134	0.221083
Serinc3	0.035584	0.220233
Tmem259	0.061485	0.219641
Zscan20	-0.07009	0.219641
Baz1b	0.046497	0.217271
Maml1	0.070201	0.216903
Rab37	-0.04463	0.215919
Gramd1a	-0.03867	0.212965
Cbr1	-0.04091	0.212965
Slc9a3r1	-0.03434	0.206474
Cd81	0.058809	0.206474
Hsdl1	-0.05747	0.205365
Adam19	-0.06619	0.201927
Gipc1	-0.04242	0.201927
Sqle	-0.06541	0.201927
Tap2	-0.03992	0.201927
Fam161a	-0.05722	0.201927
Suox	-0.06614	0.201927
Tmprss7	0.025792	0.201803
Arrb1	0.064722	0.200573
Cfap54	0.048047	0.200573
Mzf1	-0.0226	0.200573
Otud5	-0.04175	0.200573
Cpsf7	0.064268	0.200573
Aldh1b1	-0.06702	0.200573
Kctd11	0.065725	0.200573
Dsp	0.030559	0.200573
Mob3b	-0.06425	0.200573
Crtap	0.058903	0.199719
Arl6	0.066439	0.19966
Trim34b	-0.03819	0.19966
Ankzf1	-0.04824	0.198689
Ctsh	0.066496	0.198689
Nxpe3	-0.04408	0.198689
Fbxo17	0.063502	0.198553
Ceacam1	0.053093	0.19585
Gpm6b	0.058435	0.195477
Luc7l2	0.050469	0.193726
Tab3	0.064444	0.193726
Sec16a	0.052619	0.193533
Cacna2d4	-0.05724	0.192522
Trio	0.061435	0.191124
Spata1	0.063527	0.18774
S100a11	0.05475	0.187273
Slc25a17	0.046321	0.186781
Ppfia4	0.023284	0.186781
Dnajb5	-0.06399	0.186781
Aida	0.060981	0.186781
Zhx2	0.062437	0.186781
Xaf1	-0.04826	0.184841
Dclk1	-0.02844	0.184113
Nr3c1	-0.03505	0.182939
Zfc3h1	-0.05208	0.182939
Timeless	-0.05193	0.182939
Pnpla3	-0.02465	0.182939
Slc39a3	-0.05227	0.182939
Tmem156	0.057038	0.182385
Zfyve27	-0.05198	0.181961
Anxa7	0.03925	0.181961
Atf4	0.043216	0.181961
Lancl3	0.062622	0.181961
Chd4	0.044991	0.181961
Utp25	0.062832	0.180378
Wdr54	0.038039	0.180311
Pdxk	-0.05942	0.180311
Camkk2	-0.05724	0.175492
Arid2	0.045764	0.175492
H2-Eb1	0.046501	0.175492
Mthfsd	-0.0419	0.173992
Srfbp1	0.050093	0.172217
Cytip	0.035706	0.172217
Ggt7	-0.05902	0.172217
Cdk5rap2	-0.05557	0.172217
Tbc1d2	-0.02374	0.172217
Sipa1l1	-0.04831	0.172217
Fads6	-0.03566	0.172217
Sox4	-0.04324	0.172217
Ifi214	-0.04592	0.171924
Adgrl1	0.057346	0.171756
Zfp703	0.059982	0.171756
Capn10	-0.05496	0.170297
Hap1	-0.05879	0.170264
Swap70	-0.05327	0.170264
Cav2	0.024466	0.167932
Igf1r	0.043418	0.167932
Tpi1	0.036677	0.167932
Mttp	-0.05565	0.167932
Ap1s2	0.047143	0.167932
Uba7	-0.03307	0.167932
Pgp	-0.03676	0.167932
Irf2bp1	-0.04325	0.167932
Penk	-0.04918	0.167932
Klhl26	-0.05254	0.167932
Gata3	0.047336	0.167911
Mcat	-0.03984	0.167911
Pmvk	0.051962	0.164896
Ube2n	0.043241	0.164896
Aldoc	-0.05613	0.164682
Map7	-0.05205	0.164682
Trib2	-0.04085	0.164682
Vdr	0.03293	0.164682
Erlin1	0.058663	0.164682
Lfng	-0.04269	0.164682
Xpc	-0.04768	0.164682
Nup54	0.041054	0.164682
Baiap3	-0.05665	0.164682
4930486L24Rik	-0.04949	0.164682
Ubald2	0.046935	0.164682
Mboat1	0.034392	0.164588
Lman2	-0.03074	0.164045
Fam199x	0.057672	0.164045
Med25	-0.03479	0.163776
Itgb8	0.058395	0.163433
Zdhhc15	0.050125	0.161368
Prr12	0.057858	0.158582
Wsb1	0.031891	0.158159
Ppm1m	-0.04137	0.155465
Pole4	0.036153	0.155264
Shpk	-0.05549	0.155226
Sgpl1	0.033183	0.155226
Eif2s1	0.028558	0.155226
Pde4d	-0.05608	0.155226
Lmna	0.053662	0.155226
Alpk2	0.057432	0.155226
Gas2l1	0.057165	0.155226
Ccdc15	-0.05677	0.155226
Ccr7	-0.03914	0.155226
Unc5cl	-0.05589	0.155226
Fbxo31	-0.04417	0.155226
Slc9a6	0.048316	0.155226
Mapk1	0.029148	0.155226
9930111J21Rik2	-0.03538	0.155226
Edaradd	-0.02394	0.155226
Glmp	-0.02764	0.152303
Fhl2	0.055536	0.152303
Isyna1	-0.03732	0.152303
Noc3l	0.051509	0.152303
Wnt10a	-0.04817	0.152303
Ptpn12	0.055171	0.152303
Golga3	0.045338	0.152303
Fam120a	0.042718	0.152303
Parp10	-0.03849	0.152303
Gimap7	-0.03954	0.152284
Gab2	0.024594	0.148709
Hes5	-0.05557	0.148709
Nop58	-0.04606	0.148649
Vsir	0.042652	0.148276
Ext1	-0.03449	0.144507
Cfp	0.050693	0.143715
Pabpc4	0.051957	0.143715
Nprl3	-0.03711	0.143715
Pxdc1	-0.05403	0.143715
Kcnk7	-0.03827	0.143715
Ugt2b34	0.029804	0.143715
Fus	-0.04892	0.143715
Ireb2	0.049761	0.143715
Uggt1	0.033577	0.143715
Ccser1	0.023784	0.143715
Flywch1	-0.04112	0.143715
Iigp1	0.028759	0.143715
Eif1a	0.031161	0.143715
Tacc1	-0.03201	0.143715
Fgf2	0.051184	0.141102
Cmtr2	-0.05231	0.140418
Llgl1	-0.04118	0.140082
Nudt5	0.036237	0.140082
Pkn1	-0.03138	0.139496
B4galnt1	-0.02753	0.13909
Rab6b	-0.04463	0.13909
Kmt2b	0.049899	0.138397
Ripk1	0.035556	0.138397
Als2	0.046611	0.138397
Rpgr	0.051578	0.138397
Arhgap45	-0.02478	0.138397
Syne3	-0.05332	0.138397
Dedd2	-0.02873	0.13836
Abhd15	-0.02767	0.137667
Cd83	0.042336	0.137667
Pla2g2d	0.040988	0.137488
Hdlbp	0.033635	0.135863
Kctd9	0.049997	0.135863
Zhx3	0.045574	0.135863
Tmem86a	-0.0403	0.13577
Lef1	-0.02842	0.13577
Abcb8	-0.03717	0.13577
Il15	0.033655	0.13577
Gclc	-0.03347	0.13577
Thbs1	0.016092	0.13577
Ppm1b	-0.02718	0.13577
Hsp90aa1	0.025418	0.133989
Hspa8	0.023034	0.132811
Apbb1	0.046296	0.132811
Zfp874a	-0.04382	0.132811
Zfp871	0.039009	0.132241
Gstt3	0.04984	0.131977
Tex264	-0.03174	0.128191
Stfa3	0.021965	0.128088
Rps6kl1	-0.02646	0.126813
Edn3	0.023631	0.126441
H2-T24	-0.0396	0.126441
Dync1h1	0.042234	0.125221
Xcl1	0.02621	0.125221
Lair1	0.03883	0.125221
Gc	-0.03176	0.124984
Nck2	-0.03694	0.124453
Sik1	-0.04254	0.122432
Jmy	-0.04742	0.121534
Gabpb2	-0.03644	0.121475
Grap	-0.0297	0.121013
Pkib	0.047217	0.121013
Slc46a1	-0.04997	0.121013
B3gnt5	0.048419	0.121013
Lamb3	-0.04905	0.121013
Nasp	0.028434	0.121013
Elf4	0.036744	0.121013
Pptc7	-0.026	0.121013
Smcr8	0.049938	0.121013
Oas1a	-0.04096	0.121013
Pirb	0.03613	0.121013
Zap70	0.030257	0.118687
Myl4	-0.04573	0.118687
Spdl1	0.04885	0.118687
Abhd3	0.019915	0.118351
Nudt14	-0.03179	0.118351
Rbm41	-0.04948	0.118351
Qsox1	-0.03664	0.118351
S1pr3	0.04528	0.118351
Gna14	-0.04142	0.117365
Gna13	0.025803	0.117314
Clec4n	0.024395	0.117314
Ppil1	0.027913	0.117314
Irf6	-0.04936	0.117314
Zyx	0.024339	0.117314
Emc1	-0.03752	0.116608
Myo19	-0.03541	0.11564
Idua	-0.03523	0.11564
Tmem237	0.041182	0.11564
Mta2	-0.03968	0.11564
Csnk1a1	0.022648	0.115569
Mcub	0.035298	0.115569
Lmo4	-0.04847	0.115569
Golt1b	0.03782	0.115569
Prmt3	0.035183	0.115569
Ppm1h	-0.04184	0.115569
Ntng1	0.02554	0.115569
Bbs7	0.027133	0.114501
H1f4	0.046457	0.114299
Nol8	0.033186	0.114073
Tpcn1	-0.04046	0.113658
Zfp512	-0.0327	0.113416
Prss30	0.036894	0.112469
Ccng2	-0.02577	0.112469
Rxrb	-0.02696	0.112469
Cdc42se1	0.027709	0.112469
Bcl11b	-0.0316	0.112469
Egr4	0.045178	0.112469
H2-D1	-0.02189	0.112469
Mgst2	-0.03153	0.112469
Crebl2	-0.04352	0.111958
Top1	0.024162	0.111958
Pole2	0.047274	0.111143
Pdpk1	0.036147	0.111143
4921524J17Rik	0.034003	0.111111
Aak1	0.035884	0.111069
Lgals9	-0.02677	0.110681
Pdzd2	0.041264	0.110681
Ivns1abp	0.042949	0.110681
Tle4	-0.03093	0.110681
Sike1	0.027797	0.110681
Szt2	0.043997	0.110681
Golim4	-0.04385	0.110681
Ccdc71	-0.03837	0.110681
Wdfy4	0.028144	0.110681
Zfp14	0.046824	0.110681
Tcf7	-0.03067	0.109539
Rapsn	-0.04611	0.109539
Unkl	-0.04346	0.109539
Anp32e	-0.0372	0.109539
Retreg3	-0.03051	0.109539
Slc35e1	-0.02896	0.109539
Il6st	-0.02482	0.109539
Mllt10	-0.03116	0.109539
Car2	0.038023	0.109539
Cbfb	0.025417	0.109539
Prkcb	-0.03154	0.109539
Ccdc17	-0.03872	0.109051
Sh2d1a	-0.03909	0.108759
H2-Oa	-0.04522	0.107634
Prkcz	0.042389	0.107634
4930503L19Rik	0.032825	0.107556
Fasn	0.034708	0.106918
Ccs	-0.02884	0.106731
Cant1	0.035167	0.106357
Fam234b	-0.03645	0.106357
Fbrs	0.045294	0.106357
Slc26a3	0.022672	0.105842
Gm4841	0.045775	0.105842
Capn3	-0.04471	0.105842
Fam160b1	0.038286	0.105834
Cct6a	0.021174	0.104989
Kdelr1	0.032432	0.104183
Abhd8	-0.03106	0.104183
Cluh	0.04388	0.104183
Zfp395	0.045148	0.104183
Ddx11	-0.04375	0.104183
Creb3l2	0.042005	0.104183
Ubr3	0.039487	0.104183
Fkbp1a	0.025582	0.102222
Cd200r1	-0.045	0.100791
Cnn3	0.035523	0.10059
Tgtp1	0.02792	0.10059
Npepps	0.0288	0.09997
Kcna3	-0.02741	0.099924
Haao	0.043582	0.099805
Ctla4	0.021711	0.099805
Gem	0.044455	0.099805
Pstpip1	-0.02394	0.099805
Shtn1	0.028973	0.099805
Filip1l	0.030377	0.099805
Brox	0.029524	0.099805
Arfgap3	0.032633	0.099805
Sema4a	-0.04114	0.097384
Gimap4	0.029917	0.097384
Lzts2	-0.04199	0.096974
Rpl13	-0.01886	0.096903
Aven	0.036122	0.096903
Ywhah	0.020962	0.096903
Cyfip2	0.022907	0.096903
Nup155	0.041151	0.096903
Arhgef7	0.034461	0.096903
Atp13a2	-0.03422	0.096903
Pnpla7	-0.0317	0.096903
Ankrd13c	-0.03105	0.096903
Lat2	0.040739	0.096903
Psme4	0.037808	0.096903
Armc5	-0.03426	0.096903
Grap2	-0.04281	0.096903
Egln2	-0.03097	0.096903
Ica1	0.036465	0.096903
Art2b	-0.03389	0.095857
Ifi27l2a	-0.02643	0.095857
Cemip2	0.037296	0.095651
Cd274	0.03094	0.09527
Afmid	-0.04067	0.09527
Cage1	-0.04086	0.095175
Cflar	0.02844	0.095041
Smarcd2	-0.02177	0.095041
F8	-0.03277	0.094392
Capns1	0.034788	0.092177
Cnp	-0.02184	0.090924
Atm	0.031793	0.090924
Ttc19	-0.03599	0.090924
Pcbp2	0.038369	0.090924
Fyco1	-0.03005	0.089157
Cbx2	-0.04278	0.088259
Mettl7a1	-0.03572	0.088259
Avil	0.018427	0.088236
Ints7	0.027562	0.087706
Tceal9	0.025026	0.087112
Chmp1a	-0.02014	0.08606
Angptl2	0.040949	0.08606
Arid3b	-0.03722	0.08606
Abcc3	-0.04248	0.08606
Atf1	0.026277	0.08606
Atat1	0.037904	0.08606
Stil	0.040837	0.08606
Zbtb21	0.035294	0.08606
Son	0.020735	0.085962
Sap130	-0.03315	0.085962
Epb41	-0.03087	0.085962
Ing3	0.028971	0.085962
Slc26a2	0.028838	0.085962
Zxdc	-0.02886	0.085962
N4bp2	0.038357	0.085962
Dhx29	-0.02742	0.085962
Ppp2r5d	-0.02253	0.085962
Arrdc3	-0.03204	0.085962
Klhdc2	0.030549	0.085637
Hspa4l	0.028441	0.085637
Il21	0.039805	0.085637
Kctd7	-0.04089	0.085637
Prelid2	0.032878	0.085637
Zfp942	0.030114	0.085637
Xdh	0.031902	0.08515
Sppl2a	0.022084	0.08515
Sppl2b	-0.03035	0.08515
Tmem177	-0.03728	0.08515
Retreg2	-0.02005	0.08515
Mmaa	0.03765	0.085028
Cdc14a	0.031383	0.081104
Wdr35	-0.03582	0.081104
Plk3	0.025231	0.080847
Itgae	-0.03882	0.080645
Zfp318	0.037209	0.080645
Smpdl3a	0.028351	0.080645
Zmym2	0.025266	0.080645
Prkd3	0.040189	0.080645
Bambi	-0.02791	0.080645
Tsc22d2	-0.0294	0.080645
Mef2a	0.033619	0.080645
Art3	0.037765	0.080645
Chpf2	-0.0361	0.080645
Cd53	0.024757	0.080645
Chchd10	-0.03524	0.080645
Pard3b	0.029376	0.080645
Inca1	-0.02938	0.080645
Zfp617	0.030506	0.080645
Chst11	0.031648	0.08052
Rgs9	-0.02224	0.078766
Abtb1	-0.02093	0.078509
Epop	-0.03831	0.07802
Brat1	-0.02966	0.076833
Ints14	0.022681	0.076833
Fam129b	-0.02087	0.076186
Ccnd1	0.021417	0.074755
Slc35a2	-0.02899	0.072908
Smox	-0.03441	0.072446
Catsper2	-0.0382	0.072091
Tmem45b	0.03172	0.072091
Magi2	0.040013	0.071942
Ak6	0.031243	0.071806
Rnft1	0.020123	0.071328
Slbp	0.018732	0.070702
Anxa4	0.037307	0.070702
Fcer2a	0.035985	0.070608
Spag9	0.028092	0.070608
Ifngr2	-0.02647	0.070608
Stt3b	-0.02291	0.070608
Smg6	0.026712	0.070608
Kdm3b	0.031761	0.070608
Abhd4	0.018977	0.070608
Ctdspl	0.03201	0.070608
Plekhg3	-0.03691	0.070608
Il18bp	0.039197	0.070608
Dohh	-0.03182	0.070608
Pak2	0.018882	0.07018
Men1	-0.02339	0.07018
Dock8	0.020387	0.069889
Ubr2	0.030711	0.069782
Nars2	-0.03116	0.069369
Psat1	0.02657	0.069369
Tent5c	-0.03029	0.069369
Ptcd2	0.020544	0.069353
Camk2g	0.039187	0.069189
Satb1	-0.02601	0.069189
Ebi3	-0.03904	0.06906
Taok1	0.032146	0.06906
Ypel2	0.03768	0.06906
Axin1	-0.02059	0.06906
Scyl1	-0.02134	0.06906
Ice1	0.030166	0.06906
Zfp367	0.033283	0.06906
Mrpl18	0.020838	0.06906
Ing2	-0.02965	0.06906
Ifit1bl2	-0.0383	0.06906
Mpp4	0.029971	0.06906
Carmil1	0.026071	0.06888
Anp32b	0.016356	0.068799
Ilvbl	-0.02231	0.068799
Gipc2	0.022813	0.068799
Txlnb	-0.03869	0.068799
Ago1	0.034985	0.068799
Zfp212	-0.02964	0.068799
Ccnd2	0.030233	0.068495
Siae	0.027198	0.068495
Senp3	0.030704	0.068495
Hipk1	0.035157	0.068495
Pnpo	-0.02228	0.068495
Samd8	-0.03577	0.068495
Ifnar1	-0.02037	0.068495
Lbh	0.024251	0.068495
Pdcd4	-0.01788	0.068495
Hhex	0.021656	0.068495
Ldb1	-0.01891	0.068495
Mbd6	0.037822	0.068495
Ppp1r8	0.023043	0.068495
Nmnat1	-0.03556	0.068495
Acads	-0.03173	0.068495
Mau2	-0.02043	0.068495
Cadm1	0.019445	0.068495
Fem1b	0.033687	0.068495
Tpm1	0.021282	0.068495
Tdgf1	-0.02039	0.068495
Zfr2	-0.03718	0.068495
Cbarp	0.036117	0.068495
Rilp	0.030028	0.068495
Ralgps1	0.030649	0.068495
Npnt	0.018926	0.068495
Trim56	0.034123	0.068495
Tifa	0.024199	0.068495
Zmat1	-0.03025	0.068495
Pard6g	0.032147	0.068495
Fcrl1	0.029939	0.068495
Nupr1l	-0.02892	0.068495
Kctd12	0.021146	0.068495
Epas1	-0.02755	0.068467
Kcnk5	0.035515	0.067521
Atp6v1h	0.018556	0.067521
Hadhb	-0.01585	0.067521
Cnr2	-0.0361	0.067178
Arhgap18	0.029181	0.066548
Fgfbp3	-0.03754	0.066005
Srebf1	-0.02002	0.065777
Dcbld2	-0.01726	0.065777
Zbtb4	0.033831	0.064966
Dnah8	0.032957	0.064745
Etv4	0.022663	0.06417
Zdhhc21	0.030248	0.06417
Sh3glb1	0.016229	0.06417
Nup205	0.0338	0.06417
Fam117b	0.023327	0.06417
Slc35g1	-0.02982	0.06417
Entpd1	0.036526	0.06417
Smpd5	-0.03169	0.06417
1500009L16Rik	-0.03338	0.06417
Cyp2c29	-0.02457	0.063652
Zfp692	-0.02386	0.063652
Rapgef4	-0.03475	0.063652
B4galt4	-0.03544	0.063606
Vps13d	0.032473	0.062741
Rnf19a	-0.01661	0.062741
Man2a2	-0.03303	0.062741
Arhgap9	-0.01578	0.062741
Flrt2	0.017523	0.062741
Gm10406	-0.02259	0.062741
Pdcd1lg2	0.03236	0.062402
Pmpcb	0.019135	0.062402
Srsf2	0.016258	0.062402
Cpne7	-0.03632	0.062402
Unc93b1	-0.02153	0.062402
Tprn	-0.03589	0.062402
Gdpd5	0.033805	0.06006
H2-Aa	0.02422	0.06006
Arl13b	0.02989	0.060046
Tmem184b	-0.02553	0.059383
Orc2	-0.02616	0.059383
Hsd17b12	0.026721	0.059383
Cnst	-0.02523	0.059383
Dap	0.020845	0.059383
Rnf122	0.024914	0.059383
2610001J05Rik	-0.02499	0.059383
Rpia	-0.036	0.059383
Dusp7	-0.02389	0.059383
Samd4b	0.028878	0.059383
Eloa	0.018976	0.058306
Zfp658	-0.03573	0.058306
Usp33	-0.02468	0.058222
Nptn	0.017651	0.058222
Picalm	0.030271	0.058222
Cmya5	-0.03606	0.058222
Snrnp200	0.021061	0.057724
P4htm	-0.03179	0.057724
Tsg101	0.015914	0.057724
Adi1	-0.01736	0.057724
Adcy3	-0.03558	0.057724
Ccl1	-0.03256	0.057724
Ap3b1	-0.01664	0.057724
Iqcb1	0.031487	0.057724
Pdcl3	0.01739	0.057724
Zbtb43	0.026318	0.057724
Nckap1	-0.03521	0.057724
Prg3	0.019451	0.057724
Tgs1	0.021405	0.057724
Zfp362	-0.02348	0.057724
Gabarapl1	-0.0313	0.057724
St8sia1	-0.03093	0.057724
Unc45a	-0.01987	0.057724
Arpp21	0.029778	0.057724
Rnps1	0.015758	0.057724
Kif15	0.033429	0.057724
Traf3ip3	-0.01585	0.057724
Scarb1	-0.03215	0.057724
Ncoa6	0.028443	0.057724
Bach2	0.032034	0.057724
Pigv	-0.02425	0.057724
Zbtb34	0.031923	0.057724
Actb	0.015031	0.057403
Acap1	-0.01503	0.056315
Plekha8	0.031998	0.056164
Zfp605	-0.03532	0.056164
Tm7sf2	-0.02458	0.056164
Idh2	-0.02153	0.056164
Txlng	-0.02384	0.056164
Ar	0.035284	0.056164
Plin3	-0.02087	0.054792
Rhbdl3	-0.03297	0.054334
Pcna	0.016141	0.054334
Slx4	0.034286	0.054334
Selenon	0.026276	0.054334
Tmem121b	-0.02254	0.054334
Fzd6	0.021674	0.053791
Acot9	0.016421	0.053791
Sit1	-0.03019	0.053791
Cd2bp2	-0.01661	0.053791
Dnajc13	0.025561	0.052914
Sec22c	-0.02624	0.052914
Sh3bp5	-0.02729	0.05266
Kmo	0.031683	0.05266
Il1rn	0.03313	0.052549
Cyhr1	-0.01654	0.052549
Tpm3	0.014495	0.052243
Pias4	-0.01848	0.051762
Pfn4	0.016756	0.051762
Hsd17b10	0.019473	0.051762
Sgk3	-0.0345	0.051762
Parp16	-0.03085	0.051762
Anln	0.03409	0.051762
Pik3r1	-0.02201	0.051762
Cirbp	-0.02511	0.051762
Plagl2	0.027872	0.051762
Pcnx3	0.031663	0.051762
Maea	0.016766	0.051762
Zfp219	0.025888	0.05158
Slc27a1	-0.03442	0.051004
Pigt	0.028389	0.051002
Zswim1	-0.0235	0.051002
Sorbs3	0.023102	0.051002
Hpgds	-0.03427	0.051002
Chst2	0.031259	0.051002
Csgalnact1	0.033958	0.051002
Fer1l5	0.020838	0.051002
Bptf	0.019102	0.051002
Zfp458	-0.03311	0.051002
Slc38a10	-0.01763	0.051002
Ctla2b	-0.03207	0.051002
Pcmt1	0.024953	0.050854
Ripk2	0.018332	0.050645
Plaur	0.033405	0.050645
Smndc1	0.018769	0.050502
Cpq	0.023236	0.050502
Bend3	0.029827	0.050346
Sgpp1	-0.0195	0.049928
Ccny	0.01776	0.049928
Id1	0.028335	0.049928
Mme	0.027634	0.047238
Aqp3	-0.03341	0.047238
Tcf3	-0.01667	0.046309
Ankrd13a	-0.01608	0.045833
Nedd4l	-0.03333	0.045139
Sdf2	0.017604	0.044784
Ebag9	-0.02276	0.044784
Eif4e	0.016126	0.044784
Nrn1	0.029407	0.04461
Klhdc1	0.028901	0.04461
Cubn	-0.01899	0.044608
Eif2b4	-0.01586	0.044608
Fam83g	0.024255	0.044608
Slc12a2	-0.03273	0.044232
Uba3	0.017598	0.043714
Dpysl2	0.028835	0.042904
Fchsd1	-0.02952	0.042904
2700097O09Rik	0.020505	0.042904
Axin2	0.032906	0.042801
Ddr1	0.031516	0.042801
Smpd4	0.023196	0.042801
Slamf1	0.02133	0.042801
2310011J03Rik	-0.0157	0.042801
Ypel1	0.033043	0.042801
Fyttd1	0.016727	0.042801
Fam98b	0.033009	0.042801
Dipk1a	-0.02418	0.042801
Srpr	0.015164	0.042801
Arcn1	0.014949	0.042801
Tent4b	0.022064	0.042801
Herc1	0.02609	0.042801
Tspyl4	-0.02977	0.042801
1600012H06Rik	0.020729	0.042801
Nipal1	-0.02451	0.042801
Dbh	-0.02443	0.042699
Gpalpp1	0.021465	0.042699
Lpin3	-0.01883	0.042699
Tbl1xr1	0.018468	0.042699
Klrb1c	0.031446	0.042699
Arap1	-0.01773	0.042699
Atg9a	-0.02743	0.042699
Setd5	0.019155	0.042699
Nt5dc1	0.020761	0.042699
Zfp777	-0.02236	0.042699
Tigit	-0.03214	0.042699
Slfn1	-0.01653	0.042699
Arfgef2	0.028837	0.04221
Nae1	0.016956	0.041453
Ube2l6	0.019628	0.041274
Agps	-0.0211	0.041043
Noxred1	-0.02211	0.041043
Vipr2	-0.0287	0.04074
Micu1	-0.0148	0.04074
Dip2b	0.017052	0.04074
Prrc2a	0.028731	0.04074
Hspa1b	0.025825	0.04074
Cd33	0.018669	0.039887
Pdia4	0.014645	0.039887
Pitpnm2	0.019054	0.039887
Ptov1	0.030479	0.039858
Dpy19l3	0.024917	0.039117
Tubb5	0.016565	0.038064
Plxdc1	0.031592	0.038064
Ctsb	0.013345	0.038064
Nhlrc2	0.020662	0.038064
Il1r1	0.025488	0.038064
Ralgps2	-0.01778	0.038064
Entr1	0.016261	0.038064
Raly	0.017506	0.038064
Bend5	-0.03196	0.038064
Rnf32	-0.03216	0.038064
Pdap1	-0.02661	0.038064
Lrig1	-0.0242	0.038064
Zbed4	0.03221	0.038064
Lpar3	0.028361	0.038064
Scd1	0.031058	0.038064
Ptpa	-0.02094	0.038064
Trp53i13	-0.0255	0.038064
Fitm2	0.032027	0.038064
Rspry1	-0.01664	0.038064
St6galnac3	-0.03092	0.038064
Chd8	0.023057	0.038064
Itpk1	-0.02031	0.038064
D130040H23Rik	0.028496	0.038064
Gm3752	-0.01846	0.038064
Mnt	0.029832	0.037868
Gstm5	0.02332	0.037868
Cic	0.025904	0.037868
Kif5b	0.012707	0.037868
Msh5	-0.0276	0.037868
Elk3	0.018205	0.037868
Ehmt2	0.017585	0.037868
Ankrd28	0.029746	0.037868
Srf	-0.01966	0.037868
Chdh	0.028842	0.037868
Ap4m1	-0.02977	0.037868
Vta1	0.015823	0.037868
Ly6c2	0.031454	0.037868
Pim1	0.029521	0.037868
Eif3a	0.015481	0.037868
Aldh18a1	-0.01652	0.037868
Tsr2	0.020947	0.037868
Maged2	0.024435	0.037868
Nmt2	0.026429	0.037868
Frmd4a	0.028638	0.037868
Sp3	0.014178	0.037868
Napb	0.026799	0.037868
Impa1	0.017498	0.037868
Nras	0.01719	0.037868
Gpn2	0.021912	0.037868
Cdk8	0.027477	0.037868
Gcc1	-0.02376	0.037868
Ipo5	0.023408	0.037868
Coprs	0.030197	0.037868
Csk	0.016183	0.037868
Ppfibp2	0.027355	0.037868
Galnt6	-0.02274	0.037868
Atp6v0a2	-0.01805	0.037868
Snx10	0.021949	0.037868
Coro7	-0.01356	0.037868
Hey1	0.024388	0.037868
Mybbp1a	0.017173	0.037868
Smc1a	0.013285	0.037868
Inka1	0.029291	0.037868
C1galt1	0.019964	0.037868
Gtpbp1	-0.01753	0.037868
Wfikkn2	0.022647	0.037868
Gvin1	0.030343	0.037868
Csnk2a2	0.02424	0.037868
Neurl4	0.030597	0.037868
D930020B18Rik	-0.03132	0.037868
Marcksl1	0.029414	0.037868
Gpr18	-0.01871	0.037868
Rab11fip5	0.027454	0.037868
Mat2a	0.016678	0.037868
Klf2	0.024979	0.037868
Ide	0.014709	0.037868
Rpl5	0.012816	0.037868
Numa1	0.019559	0.037868
Fbxl12	-0.02018	0.037868
Csf2rb	0.019887	0.037868
Marchf2	-0.01358	0.037868
Cyp4f17	-0.02403	0.037868
Oasl2	-0.02524	0.037694
Rgs13	-0.01527	0.037694
Serpine3	0.019832	0.037681
Slc4a10	0.020929	0.037477
Nlrx1	-0.02302	0.036736
Bcam	-0.03076	0.036477
Crybg2	-0.03031	0.036477
Mroh1	-0.02406	0.036477
Taf1	0.020026	0.036477
Asb13	-0.02064	0.036477
Tm6sf2	0.02622	0.036477
Neto2	0.021839	0.036477
Ttn	0.030319	0.036477
Krcc1	0.014364	0.036477
Rasgrp3	0.030593	0.036477
Srsf3	0.011815	0.036477
Zfp971	0.029671	0.036477
Pkig	0.029673	0.035983
Txndc15	-0.01742	0.035798
Spint1	0.022869	0.035798
Rpap1	-0.02194	0.035798
Rere	0.02383	0.035798
1700001O22Rik	-0.02656	0.035798
Epcam	0.030441	0.035798
Cd109	0.011902	0.035798
Lonp2	-0.0132	0.035798
Snrnp35	-0.02856	0.035735
Mast4	-0.02623	0.035735
Mllt11	0.024855	0.035735
Relt	-0.0207	0.035657
Cdk20	0.029971	0.035657
Srbd1	0.025678	0.035657
Ttc39c	-0.0286	0.035657
Yipf2	-0.01994	0.035657
Rnf167	-0.01201	0.035657
Cyb561	0.024168	0.034703
Wdr25	-0.02701	0.034703
Armc7	-0.01529	0.034107
Dusp14	0.030004	0.033959
Hemgn	0.016014	0.03389
Plod2	0.027296	0.03389
Btbd2	-0.01946	0.033479
Derl3	-0.03013	0.033479
Stip1	0.012892	0.033479
Zcchc18	-0.028	0.033479
Myo5a	0.029506	0.033479
Ahi1	0.021902	0.033071
Synpo	0.0212	0.033071
Actn1	-0.02948	0.032929
Hdac4	0.015747	0.032929
Tmem68	0.020918	0.032929
Dcaf15	0.020775	0.032929
Ccdc32	0.017515	0.032929
Ubash3a	-0.01562	0.032929
Foxo3	0.029821	0.032929
Pdlim1	-0.01643	0.032929
H2-Q7	-0.01296	0.032929
Rab18	0.013738	0.032929
Gm42372	-0.02992	0.032929
Trib1	-0.02393	0.032903
Selenoo	-0.01939	0.032903
Prr7	0.017029	0.032648
Dbt	0.021102	0.032515
Zfp276	-0.02208	0.032515
Atf6b	-0.01582	0.032515
Zfp263	-0.01922	0.032515
Ebna1bp2	0.014509	0.032515
Htt	0.023947	0.032515
Emp1	-0.02421	0.032515
Agpat1	0.024776	0.032515
Lrrn3	0.014097	0.032515
Fam193a	0.027175	0.032515
Gask1a	-0.01588	0.032515
Siglech	0.005899	0.032515
Ugt2b5	0.015201	0.032515
Tpt1	0.013886	0.032515
Slc39a4	-0.01901	0.032515
Stk10	-0.01581	0.031414
Spa17	0.020048	0.031061
Asb2	-0.02112	0.031061
Pip5k1c	-0.01925	0.031061
Chtop	-0.01296	0.031017
Cyth4	-0.01754	0.031017
Sfxn3	0.021413	0.031017
Cd151	0.029438	0.031017
Arhgap21	0.026975	0.031017
Rbmxl1	0.014224	0.031017
Erich3	-0.02455	0.031017
Polr3d	0.018829	0.030987
Abhd16a	-0.01565	0.030987
Mdm1	-0.02751	0.030987
Zfp729a	0.023921	0.030987
Tars	0.013076	0.030987
Lmbr1l	-0.02032	0.030987
Rcl1	0.016288	0.030987
Ptpn1	0.012966	0.030987
Mtor	0.022962	0.030987
Ahcyl2	-0.02045	0.030987
Glod5	-0.02215	0.030987
Dctn6	0.017552	0.030987
Ccdc122	0.028879	0.030987
Sigmar1	0.021997	0.030987
Tspan14	-0.01344	0.030987
Wdr20	-0.01383	0.030987
Rc3h1	0.020813	0.030987
Gprin3	-0.02764	0.030987
Dnajb7	-0.01803	0.030987
Ino80c	0.015922	0.030987
Hopx	-0.01815	0.030987
Sfmbt2	-0.02888	0.030987
Impad1	0.017919	0.030987
Tgfbr1	0.024508	0.03091
Cnih1	0.012891	0.030871
Tnk2	0.025992	0.030871
Spindoc	-0.02184	0.030871
Gls	0.013311	0.030871
Sh3rf1	0.024831	0.030871
Smc4	-0.01753	0.030871
Rbm33	0.019445	0.030871
BC004004	0.012705	0.030871
Ahcyl1	0.01433	0.03079
Ppp1r32	0.014821	0.03079
Snn	0.026349	0.03079
Xlr4a	0.01533	0.03079
Fam220a	0.028852	0.03079
Ewsr1	-0.0146	0.030785
Dstn	0.014142	0.030785
Dusp1	0.013079	0.030785
Acp6	-0.01565	0.030785
Mfsd13b	0.020134	0.030785
Cnot1	0.018174	0.030785
Arl4c	0.025903	0.030785
Alg10b	0.027784	0.030785
Tmbim1	0.026612	0.030381
Abcd4	-0.02289	0.030377
Zfp382	-0.02671	0.030377
Pex14	-0.02181	0.030344
Rpa1	-0.01718	0.030267
Rarg	0.027013	0.030267
Plod3	0.026837	0.030267
Sgta	-0.01213	0.030267
Vezf1	0.014822	0.030267
Ddx46	0.013511	0.030267
Dctn2	0.012418	0.030267
Mcm6	0.011045	0.030267
Cd55	0.023887	0.030267
Atf6	0.024018	0.030267
Dusp2	0.016001	0.030267
Rad23b	-0.01756	0.030267
Cebpa	-0.02493	0.030267
Tmem71	0.011771	0.030267
Ufl1	0.015146	0.030267
Gpr45	0.025216	0.030267
Mettl8	-0.01928	0.030267
Rasal3	-0.01186	0.030267
Txk	-0.01685	0.030267
H1f5	-0.0284	0.030267
Zfp827	0.02831	0.030267
Zfp628	0.027983	0.030267
AU022252	-0.02366	0.030267
Brf2	-0.02152	0.030059
Ap5b1	-0.02202	0.030059
Impdh1	-0.02202	0.029696
Tacc2	0.028162	0.029696
Pigr	0.027589	0.029205
Klhl12	-0.01735	0.029025
Larp7	0.013455	0.028993
Ltv1	0.019471	0.02897
Pogz	0.023407	0.02897
Tmtc4	0.023749	0.02897
Tubb3	-0.02662	0.028396
Cers6	-0.02486	0.028373
Tmem170	0.026045	0.028373
Rab35	0.023914	0.027558
Mnd1	0.026279	0.027558
Phtf1	-0.01448	0.027558
Nap1l1	0.013529	0.027558
Gm2663	0.023849	0.027558
Parg	-0.01419	0.027491
Insl3	0.027397	0.027491
Prcp	-0.02491	0.027463
Czib	0.014599	0.027038
Atp11b	-0.01274	0.027038
Dnhd1	0.02763	0.026445
Tmem158	0.027722	0.026283
Spast	0.018124	0.02552
Sfr1	0.01162	0.02552
Tspan17	0.027713	0.02552
Zbtb7a	-0.01273	0.0253
Serp2	0.026277	0.0253
Tbc1d7	-0.01795	0.024741
Blm	-0.02753	0.024741
Eif4ebp1	0.020499	0.024741
Cdipt	-0.01055	0.024337
Acss2	-0.02432	0.02424
Ddx25	0.018881	0.02424
Rad50	0.013652	0.023849
Ube2a	0.013667	0.023667
Hcn3	0.017299	0.023667
Cul3	0.011093	0.023451
Ip6k1	-0.01524	0.022185
Hipk2	-0.02184	0.022185
Dok2	0.017382	0.021862
Aff3	-0.01452	0.021862
Pop1	0.02655	0.02132
Psmd6	0.011025	0.021245
Arhgap5	0.022435	0.021245
Srp72	0.011857	0.021245
Prps1l3	0.013721	0.021245
Spo11	-0.02194	0.020999
Limk1	-0.02378	0.020999
Cd40lg	0.012547	0.020915
Ergic1	-0.01481	0.020577
Septin4	0.02703	0.020577
Alox8	-0.0162	0.020577
Atp6v1g2	0.025065	0.020577
Phf6	0.012763	0.020577
Dennd2d	-0.01117	0.020577
Cish	-0.02445	0.020577
Wipf2	0.022559	0.020577
Dcp1b	0.018804	0.020577
2810006K23Rik	0.02029	0.020577
Ccdc125	-0.01525	0.020577
Afdn	-0.02686	0.020577
Misp3	0.026338	0.020577
Snx11	-0.02059	0.01998
Pgam1	0.011694	0.019729
Tmem94	-0.01787	0.019729
Mx2	-0.02667	0.019729
Trip12	0.017409	0.019729
Relch	-0.0176	0.019729
Fh1	0.013514	0.019729
Rassf2	-0.01441	0.019729
Tmem106a	0.019898	0.019729
Fbxl21	-0.01438	0.019729
Atg14	-0.02137	0.019729
Pvr	-0.01614	0.019729
B3galnt1	0.005444	0.019729
Fes	0.021627	0.019729
Hs6st3	0.021746	0.019729
Nbeal2	0.023039	0.019729
2410004P03Rik	0.02505	0.019729
Rcc2	-0.01287	0.019704
B3gnt3	-0.02676	0.019082
Shoc2	0.013598	0.018408
Cdc34	-0.01441	0.018329
Psen2	-0.01622	0.018179
Fbxw5	-0.01252	0.017966
Mageh1	0.022934	0.017966
Hsf2bp	-0.02312	0.01743
Cul4a	0.015999	0.01743
Ccdc80	0.021451	0.016755
G2e3	0.020191	0.016755
Vwde	0.024495	0.016755
Man1a	-0.01561	0.016594
Polrmt	-0.01769	0.016594
Marcks	0.019039	0.016594
Ints5	-0.01472	0.016594
H2-Ab1	0.015358	0.016594
Crbn	0.01174	0.016569
Eogt	-0.02041	0.016569
Dennd1a	-0.02021	0.016569
Cebpg	0.0144	0.016531
Prodh	0.026318	0.016077
Fance	-0.01682	0.016077
Rexo2	0.014181	0.016077
Tbc1d8b	-0.0256	0.016077
Cdc42se2	-0.01281	0.016077
Dlg2	0.016502	0.016077
Ggt1	-0.01499	0.016025
Slc12a4	-0.02322	0.016025
Rnaseh1	0.013927	0.016025
4931414P19Rik	-0.02561	0.016025
Calcoco1	-0.01439	0.016025
Kat5	-0.01918	0.016025
Nat10	0.018393	0.016025
Vps18	-0.01932	0.016025
Slc17a5	0.02377	0.016025
Apold1	-0.01499	0.016025
Gbp9	-0.01457	0.015862
Thg1l	0.025705	0.015824
Pkd2l2	0.025696	0.015824
Cmah	-0.01996	0.015824
Ksr1	0.025318	0.015824
Llgl2	-0.019	0.015824
Npc2	-0.01107	0.015824
Vdac2	0.010256	0.015824
Eaf1	0.017494	0.015824
Dscc1	0.022608	0.015824
Fbn2	0.025775	0.015824
Lypla1	0.012272	0.015824
Tmem141	0.020805	0.015824
E2f5	-0.01975	0.015824
Mrpl9	0.012693	0.015824
Srsf10	0.010724	0.015824
Srrm1	0.011556	0.015824
Per3	-0.02548	0.015824
Ccr9	0.017649	0.015824
Pak1	0.025456	0.015824
Mbtps1	-0.01315	0.015824
Cc2d1a	-0.01548	0.015824
Chchd5	-0.01667	0.015824
Fbxo8	0.012326	0.015824
Ccdc40	-0.0229	0.015824
Serpina3g	0.024847	0.015824
Dzip1	-0.02073	0.015824
Ammecr1	0.02439	0.015824
Pm20d1	0.015755	0.015824
Zfp62	0.012963	0.015824
Ppm1e	0.017254	0.015824
Zfp672	-0.01702	0.015824
Fam174a	-0.01145	0.015824
Ubxn8	0.014578	0.015824
Nfic	0.020228	0.015824
Uxs1	0.017032	0.015824
Nfam1	0.017744	0.015824
Atp8b2	0.014433	0.015824
Nr6a1	0.019287	0.015824
Rtl8b	0.023461	0.015824
Slc28a2b	-0.0249	0.015824
Naa80	-0.01597	0.015824
Prrt1	0.022795	0.015074
Foxo1	-0.01724	0.015074
Crkl	0.013581	0.014982
Prmt2	0.015981	0.014982
Dvl2	-0.01661	0.014982
Peli3	-0.01659	0.014982
Prkcq	0.009527	0.014982
Mrpl37	0.011261	0.014982
Nlrc4	-0.01955	0.014982
Bahd1	0.022376	0.014982
Cilp2	0.014142	0.014982
Ctla2a	-0.01933	0.014982
Anxa5	0.009802	0.014731
Dis3	0.019526	0.014731
Dynlt1c	-0.01857	0.014475
Trappc6a	-0.01205	0.014475
Psap	-0.01048	0.014475
Ube2z	0.013891	0.014475
Cry1	-0.0172	0.014475
Vdac1	-0.01112	0.014475
Atp2a3	-0.01069	0.014475
Pde1b	0.02518	0.014475
Dgkg	0.015993	0.014475
Hdgfl3	0.016912	0.014475
Epb41l5	0.020906	0.014475
Dcaf8	-0.00999	0.014475
Atp9a	-0.01591	0.014475
Cd1d1	-0.01822	0.014475
Slc30a9	0.012695	0.014475
U2af2	0.017807	0.014475
Mga	0.014926	0.014475
Wbp2	-0.00976	0.014475
Inf2	0.024872	0.014475
Galnt11	-0.01546	0.014475
Isg20	-0.0125	0.014475
Dusp28	-0.01908	0.014475
Tgif1	-0.01381	0.014475
Hyls1	-0.01969	0.014475
Mta3	-0.0138	0.014475
Mospd2	-0.02336	0.014475
Ube2g2	0.016698	0.013967
Zfp984	0.015287	0.013741
Cdk12	0.017047	0.013732
Lrrk1	-0.01922	0.013732
Pgam2	0.024699	0.013732
E4f1	-0.0134	0.013732
Ttc4	-0.01199	0.013732
Pde6d	-0.01216	0.013732
Edem1	-0.0161	0.013732
Tradd	-0.01072	0.013732
Atp7a	-0.02042	0.013732
Morc2a	0.020228	0.013732
G6pc3	0.015858	0.013732
Tjp3	-0.02378	0.013732
Wnk4	-0.025	0.013732
Ccdc92	-0.01342	0.013732
Trim14	-0.01293	0.013732
Ebf1	0.024967	0.013732
2610301B20Rik	0.013841	0.013732
Ganc	-0.01478	0.013732
Zbtb18	0.024617	0.013732
Tmem128	0.01055	0.013732
Fv1	0.023694	0.013732
Dynlt1b	-0.01797	0.013732
Prmt1	-0.02147	0.013732
8030474K03Rik	0.005235	0.01315
Miga1	-0.0203	0.01315
Fam162a	0.01905	0.012905
Podnl1	0.022409	0.012905
Scin	0.024877	0.01276
Coch	0.016024	0.01276
Renbp	0.023783	0.01276
Cpped1	0.01799	0.01276
Pdcd2l	0.014671	0.012517
Rsl1d1	0.010176	0.012517
Pigl	-0.02379	0.012517
Srsf6	0.009959	0.012517
Acadvl	-0.01172	0.012517
Actr2	-0.01207	0.012517
Tkt	-0.01065	0.012517
Dab2	0.005204	0.012517
Ube2e3	0.012115	0.012517
Mapre1	0.010265	0.012517
Dclre1b	-0.017	0.012517
Dnaja1	0.009598	0.012517
P2rx7	-0.01299	0.012517
Ccpg1	-0.02298	0.012517
Sostdc1	0.014616	0.012517
Gch1	0.015294	0.012517
Rgs14	-0.01121	0.012517
Zc3h4	0.019738	0.012517
Tnfaip8	0.010939	0.012517
Tecpr1	-0.01178	0.012517
Cst7	0.02379	0.012517
Klrb1b	0.013066	0.012517
Pml	-0.01349	0.012123
Meak7	-0.01902	0.011071
Unc119b	-0.01534	0.011071
Nat8f1	-0.01942	0.011071
Abi3	-0.02083	0.010883
Kdm6b	0.020748	0.010883
Pikfyve	0.017959	0.010883
Thnsl2	-0.02423	0.010795
Rab23	0.021582	0.010173
Trim46	0.019421	0.010173
Ero1l	-0.01443	0.009705
Ints1	0.021498	0.009705
1810024B03Rik	0.021423	0.009705
Arhgef33	-0.02009	0.009705
Tspan13	-0.01294	0.009591
Lats1	0.021268	0.009459
Lsm14b	-0.0243	0.008982
Leng9	-0.01696	0.008982
Ccdc88b	0.016148	0.008982
H2-T3	0.012519	0.008799
Vapb	-0.0221	0.008653
Sprtn	0.020697	0.008363
Lrrc75a	-0.02176	0.008363
Cdc26	0.012142	0.008363
Rufy2	-0.01454	0.008305
Rack1	0.008805	0.008305
Lmntd2	-0.02324	0.008305
Inpp4a	0.020453	0.008305
Aff1	0.014453	0.008305
Rbl2	-0.01146	0.008305
Letm2	-0.02005	0.008305
Plekhg2	0.011989	0.008305
Begain	-0.02115	0.008305
1600014C10Rik	-0.01797	0.008305
Tuba8	0.023442	0.007764
Lgals1	0.014232	0.007764
Hormad2	0.020388	0.007462
Nrf1	-0.01085	0.007462
Kcnh2	-0.02233	0.007158
Ralgapb	0.018384	0.006923
Chuk	0.012423	0.005995
Nln	0.01965	0.005827
Sorbs1	0.018449	0.005827
Tmcc3	0.022806	0.005755
Plk2	0.021892	0.005725
Slc22a17	-0.02362	0.005725
Colq	-0.02281	0.005725
Rpp30	0.013601	0.005445
Map3k10	-0.02098	0.005318
Rnls	0.016771	0.005318
Scmh1	-0.0195	0.005061
Ctsz	0.009996	0.005061
Pctp	-0.01903	0.005061
Tnfrsf10b	0.01988	0.005061
Snai2	0.022437	0.005061
Dnm1l	0.012627	0.005061
Dnajc18	-0.0161	0.005061
Tfip11	-0.01709	0.005061
Ddx54	-0.01309	0.005061
Gtf2a2	0.014362	0.005061
Zfp280c	0.020052	0.005061
Ldlrap1	-0.01497	0.005061
Vnn1	0.017034	0.005061
Acer2	-0.02288	0.005061
Pigu	0.011854	0.005061
Aftph	0.010655	0.005061
Slc25a44	0.016005	0.005061
Zfp61	-0.01894	0.005061
Sox13	0.014365	0.005061
Ptrh2	0.016398	0.005061
Smim31	0.016194	0.005061
Yae1d1	0.016186	0.005061
Gm3667	-0.0227	0.005061
Rhobtb2	-0.01814	0.00498
Ccr1	-0.01816	0.00498
Prim2	0.016864	0.00498
Tmem127	0.011236	0.00498
Tmem33	0.010558	0.00498
Gcnt1	0.014244	0.00498
Osbpl6	-0.01619	0.00498
Jmjd6	0.012097	0.004768
Gmip	-0.01022	0.004647
Apol7e	0.01035	0.004647
Fnbp1	0.010559	0.004647
Ahsa2	0.013525	0.004609
Il16	-0.01071	0.004337
Uba1	-0.009	0.004337
Slc25a42	0.01825	0.004337
Trnt1	0.010177	0.004337
Nop9	-0.01111	0.004337
Gyg	0.010795	0.004337
Elac2	-0.0123	0.004337
Ccdc43	0.013209	0.004337
Ppp2r3c	0.010104	0.004337
Gpatch2l	-0.01663	0.004337
Nek4	0.020877	0.004337
Rock1	-0.00932	0.004337
Tcof1	-0.01084	0.004337
Nup210l	-0.02066	0.004337
Cd72	-0.01877	0.004337
Ccdc30	-0.02342	0.004337
Mycbp	0.017271	0.004337
Nsun4	0.012375	0.004337
Acap3	-0.02069	0.004337
Rasgef1a	-0.01833	0.004337
Maml2	0.013188	0.004337
Trim33	0.018242	0.004337
Tdp2	0.010369	0.004337
Ssx2ip	0.021649	0.004337
Ubr5	-0.01178	0.004337
Setd1b	0.022552	0.004337
Rassf7	-0.01424	0.004337
Mapkap1	-0.01068	0.004337
Usp6nl	0.014425	0.004337
Urb1	0.021709	0.004337
Sinhcaf	0.01309	0.004337
Hmgn1	-0.00902	0.004337
Ikbke	-0.00914	0.004337
Trafd1	-0.01373	0.004337
Atmin	-0.01239	0.004337
Phldb1	0.01792	0.004337
Coa6	0.014458	0.004337
Msl1	0.012544	0.004337
Gtf2i	-0.01569	0.004337
Hcst	-0.01393	0.004337
Lpar5	-0.0222	0.004337
Klhl9	0.017961	0.004337
Zcchc3	-0.02335	0.004337
Zfp429	0.014432	0.004337
Prnp	0.014234	0.004337
Pdk1	-0.01371	0.004279
Kctd2	-0.01089	0.004279
Cep57l1	-0.01783	0.004279
Ylpm1	0.014842	0.004279
Mcur1	-0.01024	0.004279
Pdcd11	0.020884	0.004279
Sec16b	-0.02136	0.004279
Bcl7a	-0.02031	0.004279
2610002M06Rik	0.011147	0.004279
Traip	-0.01988	0.004279
Shc4	0.01202	0.004279
Azin1	0.009906	0.004279
Pck2	-0.01533	0.004279
Elovl1	0.011676	0.004062
Fam149b	-0.01251	0.004062
Cyp2d22	-0.01981	0.004062
Vbp1	0.00883	0.004011
Cplane1	0.016495	0.003992
Alkbh5	-0.01102	0.003992
Cdca4	0.00986	0.003992
BC003965	0.012102	0.003992
Actl6a	0.009106	0.003977
Klf3	-0.00956	0.003977
Manf	0.012168	0.003977
Rbm6	-0.01033	0.003977
Bclaf1	0.009123	0.003977
Ormdl3	-0.01169	0.003977
Pigs	-0.00928	0.003977
Khnyn	-0.01357	0.003977
Izumo4	-0.01532	0.003977
Parvg	-0.01187	0.003911
Cebpz	0.01208	0.003763
Hint1	0.013085	0.003677
Ddx1	0.009303	0.003677
Dclk2	-0.02127	0.003367
Ube2q1	0.010865	0.003367
Tulp3	0.019053	0.003199
Mtx3	0.022711	0.003199
Cct8	0.0081	0.003199
Rab14	0.0084	0.003199
[truncated: 13,545 more rows]

## Sheet: Fig.3D
Ifng			Gzmb			Tnfa			Il2
RD	FD		RD	FD		RD	FD		RD	FD
1.07794	0.165108		1.31853	0.048107		0.541234	0.423556		1.01009	0.326104
1.81536	0.143754		1.46777	0.213984		1.30354	0.91018		1.20254	0.328702
0.106696	0		0.213698	0.093724		1.15523	1.00973		0.787371	0.612441
0.774518	0		0.310293	0.069902		1.72986	0.513542		2.02939	0.66411
1.68079	0.246938		2.44875	0.157564		0.683044	0.587454		0.716668	0.839721
0.544691	0.397567		0.240956	0.184294		0.780207	1.28536		0.253945	2.6421
2.23385	0.688167		1.13651	0.539512		1.25392	0.772124		1.06151	1.96502
0.540075	0.666196		1.3269	0.148084		0.927247	1.45586		0.764519	0.25682
0.704652	0.8043		0.53659	0.554506		0.840844	0.671322		1.17397	0.490079
0.521425	0.814818			1.48192		0.977988	0.566277			0.507866
	0						0.68218
