# Supplementary material for: Short-term dietary changes can result in mucosal and systemic immune depression
Source: Nat Immunol. 2023 Aug 14;24(9):1473–86. doi: 10.1038/s41590-023-01587-x (PMC10457203; doi:10.1038/s41590-023-01587-x)
Supplement: Source Data Fig. 4 — Source data for Fig. 4. [file 41590_2023_1587_MOESM8_ESM.xlsx]

## Sheet: Fig.4A
PP Il17a				PP Il17f				Ileum Il17a				Ileum Il17f
RD	FD	FD-paired		RD	FD	FD-paired		RD	FD	FD-paired		RD	FD	FD-paired
1.42393	0.333685	0.275945		1.38977	0.295178	0.231498		0.673475	0.68939	0.437633		0.677444	0.340716	0.443525
0.88104	0.00866047	0.0069116		0.827555	0.161034	0.139369		1.61858	0.00885852	0.00638031		1.31031	0.0835813	0.0814062
0.851169	0.023175	0.229081		1.04411	0.140224	0.23113		0.904088	0.0434322	0.137017		0.852634	0.114648	0.348671
0.64074	0.472704	0.312852		1.0543	0.384788	0.34929		0.942365	0.349895	0.200774		1.49821	0.52149	0.481277
1.20312	0.253165	0.27418		0.684263	0.209448	0.582031		0.861492	0.265179			0.66141	0.400836

## Sheet: Fig.4C
PP Il17a			PP Il17f			Ileum Il17a			Ileum Il17f
RD	FD		RD	FD		RD	FD		RD	FD
0.976948	0.201135		0.64412	0.211758		0.631584	0.253185		2.17315	0.156112
0.953791	0.299715		1.20894	0.287406		1.20541	0.114341		0.724386	0.156112
1.06926	0.16379		1.14694	0.126183		1.43605	0.148574		0.603861	0.0988689
						0.72696	0.0767789		0.498601	0.206213
						1.39983	0.27109		1.10515	0.926726
						0.367494	0.0630383		0.573984	0.203011
						1.23268			1.32087

## Sheet: Fig.4D
	C2			C3			C4			Total
RD	2232.83	1632.06	1759.69	388.62	318.916	334.179	1545.79	1086.39	668.088	4262.8	3108.27	2862.09
FD	1355.09	1537.76	1292.68	780.237	853.875	368.077	381.461	376.412	272.948	2593.71	2822.56	1947.62

## Sheet: Fig.4F
acetate/butyrate CoA ligase [EC:6.2.1.1 6.2.1.2]					acetyl−CoA synthase [EC:2.3.1.169]				phosphate butyryltransferase [EC:2.3.1.19]					butyrate kinase [EC:2.7.2.7]
RD	FD				RD	FD			RD	FD				RD	FD
188	1				8	0			8	0				70	0
18	0				2	0			2	0				21	0
61	0				2	0			4	0				89	0
3	11				0	1			0	0				2	2
129	10				1	0			1	2				40	0
	4					0				0					0
	9					0				0					0
	4					0				0					6

## Sheet: Fig.4G
	C2					C3					C4					Total
RD	1647.5	2033.64	2398.18	1830.79		548.666	483.792	357.582	332.269		729.309	373.753	1127.25	514.616		2955.7	2903.72	3902.56	2737.05
FD	1207.05	1356.11	1604.86	1167.48		311.765	365.747	385.282	228.348		209.797	252.613	310.942	201.702		1761.09	2000.17	2372.82	1645.1

## Sheet: Fig.4H
C2+C4	Il17a		C2+C4	Il17f
2376.81	0.00970548		2376.81	0.01728
2407.39	0.00696677		2407.39	0.024124
3525.42	0.00743999		3525.42	0.025484
2345.4	0.00604515		2345.4	0.0180995
1416.85	0.00375379		1416.85	0.00468542
1608.72	0.00421544		1608.72	0.009948
1915.8	0.00261134		1915.8	0.0144106
1369.18	0.00227825		1369.18	0.0102744
3778.62	0.0113999		3778.62	0.0418648
2718.45	0.0111297		2718.45	0.0785754
2427.78	0.0124771		2427.78	0.0745457
1736.55	0.00234702		1736.55	0.0137633
1914.17	0.00349735		1914.17	0.01868
1565.63	0.00191125		1565.63	0.00820128
