# Supplementary material for: Short-term dietary changes can result in mucosal and systemic immune depression
Source: Nat Immunol. 2023 Aug 14;24(9):1473–86. doi: 10.1038/s41590-023-01587-x (PMC10457203; doi:10.1038/s41590-023-01587-x)
Supplement: Source Data Fig. 5 — Source data for Fig. 5. [file 41590_2023_1587_MOESM9_ESM.xlsx]

## Sheet: Fig.5C
Enriched in RD
NAME	GS<br> follow link to MSigDB	GS DETAILS	SIZE	ES	NES	NOM p-val	FDR q-val	FWER p-val	RANK AT MAX	LEADING EDGE
HALLMARK_MTORC1_SIGNALING	HALLMARK_MTORC1_SIGNALING	Details ...	199	0.418558	2.10438	0	0	0	4163	tags=45%, list=23%, signal=58%
HALLMARK_FATTY_ACID_METABOLISM	HALLMARK_FATTY_ACID_METABOLISM	Details ...	157	0.413313	2.01371	0	0	0	5202	tags=57%, list=29%, signal=79%
HALLMARK_MYC_TARGETS_V1	HALLMARK_MYC_TARGETS_V1	Details ...	200	0.408084	2.00503	0	0	0	4171	tags=42%, list=23%, signal=54%
HALLMARK_INTERFERON_ALPHA_RESPONSE	HALLMARK_INTERFERON_ALPHA_RESPONSE	Details ...	95	0.448211	1.9986	0	0	0	4828	tags=53%, list=27%, signal=72%
HALLMARK_E2F_TARGETS	HALLMARK_E2F_TARGETS	Details ...	200	0.395505	1.94939	0	0	0	4863	tags=51%, list=27%, signal=69%
HALLMARK_MYC_TARGETS_V2	HALLMARK_MYC_TARGETS_V2	Details ...	57	0.460406	1.87234	0	0	0	4246	tags=54%, list=24%, signal=71%
HALLMARK_OXIDATIVE_PHOSPHORYLATION	HALLMARK_OXIDATIVE_PHOSPHORYLATION	Details ...	197	0.375272	1.86964	0	0	0	4276	tags=36%, list=24%, signal=47%
HALLMARK_DNA_REPAIR	HALLMARK_DNA_REPAIR	Details ...	147	0.370567	1.79011	0	0.000943159	0.001	4998	tags=40%, list=28%, signal=55%
HALLMARK_IL2_STAT5_SIGNALING	HALLMARK_IL2_STAT5_SIGNALING	Details ...	198	0.340853	1.69979	0	0.00336676	0.005	4358	tags=39%, list=24%, signal=52%
HALLMARK_GLYCOLYSIS	HALLMARK_GLYCOLYSIS	Details ...	200	0.339824	1.68743	0	0.0035331	0.006	3689	tags=38%, list=21%, signal=47%
Enriched in FD
HALLMARK_UV_RESPONSE_DN	HALLMARK_UV_RESPONSE_DN	Details ...	143	-0.41965	-1.54039	0.00325733	0.095167	0.191	4592	tags=43%, list=26%, signal=57%
HALLMARK_NOTCH_SIGNALING	HALLMARK_NOTCH_SIGNALING	Details ...	32	-0.510517	-1.52044	0.034749	0.0595283	0.23	1719	tags=28%, list=10%, signal=31%
HALLMARK_KRAS_SIGNALING_DN	HALLMARK_KRAS_SIGNALING_DN	Details ...	198	-0.399382	-1.51309	0.00104384	0.043498	0.249	5348	tags=43%, list=30%, signal=61%
HALLMARK_MYOGENESIS	HALLMARK_MYOGENESIS	Details ...	200	-0.379269	-1.43751	0.00745474	0.0764639	0.505	5066	tags=41%, list=28%, signal=56%
HALLMARK_HEDGEHOG_SIGNALING	HALLMARK_HEDGEHOG_SIGNALING	Details ...	36	-0.470796	-1.43415	0.0488467	0.0641056	0.523	4908	tags=47%, list=27%, signal=65%

## Sheet: Fig.5E
RD	FD
1.1446	0.92379
0.855404	0.864677
1.25323	0.838018
1.1163	0.742393
0.630471	0.53564
0.961161	0.731624
0.836084	0.762377
1.20276	0.841363
1.0639
0.936104

## Sheet: Fig.5F
RD	FD
1.02164	0.409271
0.978363	0.794238
0.821269	0.74468
1.59274	0.507684
0.585992	0.568395
	0.460875

## Sheet: Fig.5G
Untreated	C2/C4	TSA	Rapamycin	C2/C4+Rapamycin	TSA+Rapamycin
0.630234	1.26083	0.800207	0.291383	0.145326	0.152264
1.22304	2.44645	0.636989	0.23223	0.116115	0.095667
1.14673	1.01582	0.398186	0.249848	0.085169
0.990955	4.62194	6.237	0.304671	0.429357	0.442409
1.10946	3.4692	1.87474	0.243875	1.3286
0.899588	4.28773	4.59034	0.443096	0.400504	0.190291
1.41469	2.34729	1.9663
1.0337	2.66459	1.67355
0.551617	1.89092	1.42053
0.386996	1.02501	0.676323
1.6131	2.53128	1.9949
0.999906	2.16637	1.72671
0.821269	4.87606	4.77505	0.260441	0.168055	0.238796
1.59274	4.39406	4.65662	0.223311	0.134444	0.165943
0.585992	3.47935	2.86116	0.18794	0.091154	0.201314

## Sheet: Fig.5H
Untreated	C2/C4	TSA	Rapamycin	C2/C4+Rapamycin	TSA+Rapamycin
0.899324	2.15235	2.14172	0.935183
1.10068	2.33315	2.08236	0.887872
1	1.27765	1.25632	0.731174	1.1169	0.812138
1.18789	2.10402	1.31566	0.979222	0.878131	0.853725
0.812112	1.68265	0.857821	0.727035	0.729509	0.896619
0.842893	1.95262	1.10973
1.15711	1.86534	2.13466
1.04121	1.87813	1.74907
0.958789	1.83297	1.07287

## Sheet: Fig.5I
IL-17A					IL-17F					TNF-a
Untreated	C2/C4	Rapamycin	TSA		Untreated	C2/C4	Rapamycin	TSA		Untreated	C2/C4	Rapamycin	TSA
64.955	80.425	2.485	75.51		9.655	37.09	0	19.145		113.295	487.78	21.81	366.185
54.535	75.745	3.46	32.58		8.88	15.02	0	8.855		80.88	233.815	15.895	139.585
48.56	61.24	0	58.93		6.18	27.18	0	11.13		91	322.27	15.04	249.81
40.34	66.21		50.56		33.04	49.15	0	20.14		193.76	704.59	28.05	629.66
72.635	118.72		141.22
75.105	74.29		86.49		13.14	7.18		15.35		184.875	357.705		331.685
					29.675	43.38		37.925		150.815	428.28		367.74
44.83	92.705		62.03		7.19	11.315		14.25		58.37	103.45		94.23
24.56	104.25		50.835		8.695	23.49		17.295
										482.54	892.965		1070.55
82.815	91.265		107.985		12.89	21.31		18.16		243.235	681.515		514.695
68.02	95.65		106.85		16.775	17.645		27.02		474.01	949.345		1340.14
					8.94	10.51		11.215
20.08	26.285		51.99		2.445	3.885		5.64
9.35	19.09		17.095

## Sheet: Fig.5J
Time	RD	RD	FD	FD
1.3	33.33	32.67	44.94	42.65
9.83	31.33	30.3	42.07	39.19
18.41	30.96	30.06	41.36	39.02
27.08	33.59	33.4	45.51	41.19
35.65	33.14	32.8	45.21	40.75
44.19	33.04	32.8	44.75	40.37
52.76	32.24	32.05	43.57	38.89
61.3	32.26	31.63	42.75	38.25
69.84	30.91	30.35	41.87	36.78
78.43	30.98	29.57	41.31	36.7
86.96	31.15	29.97	41.53	36.89
95.5	30.59	29.34	39.89	35.56
104.13	12.68	12	13.41	22.07
112.77	11.21	10.93	12.02	21.26
121.32	11.19	10.23	11.38	21.29
130.01	51.7	55.69	45.32	44.52
138.52	50.26	53.15	43.87	42.62
147.06	48.15	50.69	42.89	40.3
155.72	8.42	7.46	8.13	11.57
164.33	7.99	6.89	8.76	11.75
173.06	7.46	6.67	8.15	11.55

## Sheet: Fig.5K
Basal respiration			Max respiration			SRC
RD	FD		RD	FD		RD	FD
19.6554	27.7856		40.22	29.21		20.56	1.42
24.5967	27.6332		34.58	29.04		9.98	1.41
23.5	33.21		42.8	35.72		19.3	2.51
23.39	27.47		46.48	31.07		23.09	3.6

## Sheet: Fig.5L
RD	FD
155.882	282.125
148.5	325.667
161.357	471.333
211.8	140.833
211.8	191.75
198.364	185.857
168.125	228.5
178.167	190.8
219.333	245.714
182.444	190.6
159.111	217.889
224.059	197
	212.4
	175
	179.5
	181.6
	216.182
	174.6
	176.111
	164.75
	205.333

## Sheet: Fig.5M
RD	FD
19.12	23.16
15.68	29.01
23.76	25.51
19.83	43.18
28.06	38.8
22.95	21.52
22.88	39.91

[truncated: 2 more sheets: Fig.5O, Fig.5Q]
