# Supplementary material for: Short-term dietary changes can result in mucosal and systemic immune depression
Source: Nat Immunol. 2023 Aug 14;24(9):1473–86. doi: 10.1038/s41590-023-01587-x (PMC10457203; doi:10.1038/s41590-023-01587-x)
Supplement: Source Data Fig. 6 — Source data for Fig. 6. [file 41590_2023_1587_MOESM10_ESM.xlsx]

## Sheet: Fig.6B
Day8			Day22
RD	FD		RD	FD
0.2	0.07		0.1	0.15
0.08	0.08		0.15	0.15
0.15	0.13		0.1	0.15
0.15	0.13		0.2	0.15
0.2	0.05		0.05	0.1
0.2	0.05		0.1	0.12
0.06	0.04		0.05	0.12
0.16	0.1		0.1	0.1
0.1	0.12		0.22	0.1
0.13	0.07		0.07	0.07
0.13	0.05		0.12	0.14
0.1	0.05		0.16	0.1
0.16	0.08		0.08	0.18
	0.06		0.26	0.1

## Sheet: Fig.6D
RD	FD	FD+C2/C4
0.3	0.15	0.13
0.3	0.12	0.22
0.22	0.15	0.3
0.22	0.13	0.2
0.3	0.18	0.2
0.22	0.1	0.23
0.2	0.1	0.25
0.12	0.08	0.12
0.2	0.1	0.12
0.25	0.1	0.1
0.2	0.08	0.15
0.1	0.08	0.15
0.2	0.05	0.12
		0.12
		0.12
		0.14

## Sheet: Fig.6F
RD	FD	FD+C2/C4
1.51483	0.483628	0.759181
1.85042	0.551023	1.24024
0.968221	0.628833	0.641373
1.61835	0.425704	1.02213
0.675006	0.75703	0.970399
1.39662	0.432195	0.865991
1.68726	0.502808	0.692432
0.892279	0.581938	1.14544
1.47663	0.398029	0.572396
0.63739	0.699068	0.927948
		0.88383
		0.767679

## Sheet: Fig.6H
SI content				Liver
RD	FD	FD+C2/C4		RD	FD	FD+C2/C4
83333.3	8.33333e+07	1.33333e+08		76923.1	1.38889e+06	606061
183333	1.16667e+08	3.16667e+07		437500	833333	560606
133333	5000000	1.83333e+06		66666.7	55555.6	121212
500000	8.33333e+07	4.16667e+06		136364	1.53846e+06	151515
20000	617000000	683000000		40000	89743.6	60416.7
46666.7	583000000	36666667		19697	2604167	22727.3
66666.7	233000000	50000000		55128.2	136364	141026
100000	2330000000	15000000		28205.1	588235	31481.5
31666.7	400000000	5166667		30303	897436	51666.7
83333.3	55000000000	500000		15384.6	208333	513889
2666667	3000000000	31666667		41666.7	757576	71428.6
66666.7	100000000	166667		6944.44	888889	119048
650000	683000000	45000000		33333.3	406250	277778
	23333333	35000000			152778	283333
	167000000	666667			153846	7407.41
		8.33333e+07				242424

## Sheet: Fig.6J
SI content				Liver
RD	FD d3	FD d21		RD	FD d3	FD d21
50000	4000000000	16666.7		8333.33	185185	11538.5
383333	1.83333e+07	10000		6250	111111	11538.5
16666.7	1.16667e+07	33333.3		16666.7	83333.3	15000
500000	1000000	41666.7		38888.9	7407.41	9722.22
33333.3	1.16667e+07	83333.3		15277.8	250000	24359
1.16667e+06	1.33333e+08	166667		9259.26	897436	41666.7
1.16667e+07	666667	1500000		46666.7	55952.4	31666.7
666667		5.33333e+06			7.77778e+06	37179.5
		183333				6060.61
		133333				25757.6
