# Supplementary material for: Short-term dietary changes can result in mucosal and systemic immune depression
Source: Nat Immunol. 2023 Aug 14;24(9):1473–86. doi: 10.1038/s41590-023-01587-x (PMC10457203; doi:10.1038/s41590-023-01587-x)
Supplement: Source Data Fig. 7 — Source data for Fig. 7. [file 41590_2023_1587_MOESM11_ESM.xlsx]

## Sheet: Fig.7A
Fiber
FRD						FPD
23.62	27.51	26.2	23.14	23.59	28.9	2.47	2.97	2.42	3.01	2.95	2.8
Fat
FRD						FPD
36.84	33.37	32.69	35.43	32.38	35.79	32.39	37.06	37.67	33.3	34.51	32.34
Protein
FRD						FPD
46.27	46.09	51.05	48.11	45.36	48.54	57.22	56.67	53.61	58.52	59.43	60.57

## Sheet: Fig.7D
Agathobaculum butyriciproducens				Faecalibacterium prausnitzii_G
FRD	FPD			FRD	FPD
2308.87	747.324			24538.5	6493.61
1540.8	442.661			865.571	596.335
2962.43	1873.47			4080.15	3777.05
3698.21	3682.89			31346.6	5233.69
1429.97	784.345			57452.7	18688.1
3440.33	3114.08			24779.8	10589.5

## Sheet: Fig.7E
	FRD						FPD
C2	4427.72	2026.14	2412.75	1858.38	1633.19	736.855	1800.63	888.9	1495.07	872.313	657.014	335.48
C3	839.584	549.516	1107.99	480.342	970.178	864.933	450.712	389.057	707.651	192.172	509.155	791.877
C4	1971.35	390.861	1375.86	686.227	140.439	130.063	380.086	252.248	503.585	210.852	66.012	34.396
Total	7526.15	3270.47	5435.55	3349.11	2794.09	2650.23	3012.87	1736.49	2891.56	1497.45	1268.43	2579.32

## Sheet: Fig.7F
IL17A+TNF+			IL17A+TNF-
FRD	FPD		FRD	FPD
0.31	0.19		0.3	0.23
0.44	0.16		0.23	0.11
0.64	0.24		0.31	0.17
0.59	0.35		0.58	0.15
1.28	0.99		0.2	0.23

## Sheet: Fig.7G
FRD	FPD
3.94	2.7
7.51	2.76
4.07	2.45
6.33	5.11
16.5	10.8

## Sheet: Fig.7I
FRD	FPD
0.794264	0.648649
1.18147	0.835632
1.02427	0.857143
1.03015	0.861002
0.641347	0.651919
1.3285	0.738841
1.4864	1.3694
0.982788	0.686595
0.530807	0.50502
1	0.491265
0.968023	0.748231
1.03198	0.665369
	0.737234
