# Supplementary material for: Short-term dietary changes can result in mucosal and systemic immune depression
Source: Nat Immunol. 2023 Aug 14;24(9):1473–86. doi: 10.1038/s41590-023-01587-x (PMC10457203; doi:10.1038/s41590-023-01587-x)
Supplement: Source Data Extended Data Fig. 1 — Source data for Extended Fig. 1. [file 41590_2023_1587_MOESM12_ESM.xlsx]

## Sheet: Extended Data Fig.1A
FD oscillating		FD continous		RD continous
Mean	SEM	Mean	SEM	Mean	SEM
100	0	100	0	100	0
106.364	1.26352	105.864	2.54019
101.42	0.901179	107.183	2.75306
110.289	1.12654	109.947	3.18208
102.696	0.856712	109.961	3.03194	102.225	1.25829

## Sheet: Extended Data Fig.1B
Hour	Energy Expenditure
13	0.324667	0.274667	0.318333	0.316	0.256667
14	0.299333	0.271	0.327667	0.265667	0.251
15	0.284	0.237667	0.253	0.269333	0.352333
16	0.265333	0.280667	0.276	0.244333	0.224667
17	0.309333	0.228333	0.245667	0.240667	0.291333
18	0.287	0.307667	0.256333	0.263333	0.240333
19	0.278	0.228	0.241333	0.238	0.234
20	0.299667	0.255333	0.263	0.294	0.307
21	0.315	0.258667	0.237667	0.256667	0.228667
22	0.29	0.231667	0.253333	0.275333	0.262
23	0.320667	0.287333	0.262667	0.281333	0.266333
24	0.309	0.267667	0.253667	0.274667	0.262333
25	0.346	0.323333	0.337	0.349667	0.351333
26	0.448	0.395667	0.408333	0.416667	0.404667
27	0.445	0.434	0.424333	0.328	0.393
28	0.473333	0.427667	0.425333	0.409	0.353333
29	0.47	0.386333	0.370667	0.357667	0.438333
30	0.362	0.474	0.396667	0.472333	0.408667
31	0.420667	0.360667	0.387	0.428333	0.311333
32	0.380333	0.444333	0.362667	0.33	0.316333
33	0.406	0.376333	0.389667	0.354333	0.368667
34	0.401333	0.376333	0.376	0.379333	0.318
35	0.395333	0.429	0.378	0.387667	0.338667
36	0.401667	0.448667	0.377333	0.408667	0.411
37	0.327333	0.296333	0.321	0.290667	0.318667
38	0.277667	0.293667	0.333667	0.284667	0.302667
39	0.292	0.259667	0.246	0.313	0.259
40	0.308667	0.277333	0.247333	0.271667	0.278667
41	0.256	0.274667	0.246	0.266333	0.221667
42	0.302333	0.252333	0.293667	0.285333	0.240667
43	0.268667	0.237	0.238	0.260333	0.267
44	0.265667	0.258667	0.252333	0.281667	0.216333
45	0.3	0.283	0.274333	0.287667	0.305667
46	0.302667	0.247	0.275333	0.285	0.229333
47	0.305667	0.253	0.301	0.288	0.304333
48	0.309333	0.270667	0.291	0.303667	0.276
49	0.360667	0.33	0.337333	0.362333	0.352
50	0.454333	0.434667	0.382	0.411333	0.452333
51	0.434333	0.439667	0.390667	0.390333	0.308667
52	0.39	0.392333	0.392333	0.346667	0.330333
53	0.455	0.478667	0.448	0.448667	0.343667
54	0.405333	0.472333	0.389667	0.434	0.370667
55	0.392667	0.401667	0.365333	0.352333	0.446333
56	0.344	0.358333	0.342	0.356667	0.308
57	0.39	0.384667	0.355667	0.331667	0.297
58	0.359667	0.366333	0.362	0.344	0.324333
59	0.415333	0.417	0.355	0.419667	0.343
60	0.436	0.386667	0.349667	0.362	0.367333
61	0.370667	0.333333	0.33	0.346667	0.378667
62	0.290667	0.290333	0.275667	0.284333	0.259333
63	0.297333	0.255667	0.284	0.284667	0.275333
64	0.321333	0.231	0.283667	0.253	0.275
65	0.281	0.295333	0.253333	0.281	0.256667
66	0.265	0.231667	0.256	0.266333	0.237333
67	0.291333	0.230333	0.268667	0.262667	0.255333
68	0.259667	0.224333	0.238	0.297333	0.269
69	0.346	0.259	0.275667	0.259667	0.256667
70	0.278667	0.252667	0.249667	0.287333	0.277333
71	0.293333	0.219	0.290667	0.266333	0.269333
72	0.309	0.286667	0.303667	0.278	0.244667
73	0.388667	0.315667	0.309	0.353333	0.355667
74	0.470667	0.413	0.399	0.360333	0.387333
75	0.442667	0.433	0.396667	0.321	0.350333
76	0.309667	0.438667	0.386333	0.413333	0.330667
77	0.343	0.447667	0.402	0.403	0.332333
78	0.469667	0.402333	0.359	0.418	0.334333
79	0.318333	0.395	0.333667	0.44	0.415
80	0.377667	0.333	0.355	0.369	0.324
81	0.362667	0.345667	0.404667	0.325	0.291
82	0.321667	0.401333	0.330667	0.359	0.304333
83	0.421	0.386	0.392667	0.366333	0.34
84	0.386667	0.355333	0.335333	0.436667	0.405
85	0.392667	0.379	0.2865	0.421667	0.387333
86	0.442667	0.376333	0.419	0.348333	0.337
87	0.432667	0.312	0.371667	0.325667	0.315
88	0.361333	0.332667	0.334333	0.304333	0.309
89	0.337333	0.283333	0.324667	0.277333	0.253333
90	0.309333	0.312333	0.303	0.302333	0.306333
91	0.358	0.271	0.302	0.318667	0.252667
92	0.361667	0.295667	0.293667	0.324333	0.331
93	0.330333	0.292667	0.309667	0.303333	0.342667
94	0.334	0.289333	0.306333	0.296333	0.321333
95	0.340333	0.314667	0.299	0.315667	0.309667
96	0.352	0.299667	0.308667	0.338667	0.365667
97	0.396	0.333	0.333333	0.417667	0.389667
98	0.445333	0.391	0.393	0.323333	0.374667
99	0.417	0.377667	0.411	0.386	0.35
100	0.460333	0.416	0.354	0.386	0.351333
101	0.448	0.392667	0.393	0.442333	0.399
102	0.382	0.406667	0.43	0.366667	0.36
103	0.415667	0.352	0.400667	0.358333	0.325667
104	0.495333	0.402	0.387667	0.354333	0.314
105	0.348333	0.347	0.350667	0.372667	0.304
106	0.36	0.337333	0.368	0.398	0.337333
107	0.400333	0.374667	0.356	0.444	0.375667
108	0.454667	0.369	0.370667	0.403667	0.435667
109	0.412333	0.347333	0.344667	0.302333	0.27
110	0.387667	0.276	0.298667	0.299	0.284
111	0.323	0.307	0.316333	0.294667	0.299333
112	0.319667	0.276	0.315667	0.283	0.279333
113	0.335333	0.286	0.299	0.271333	0.273333
114	0.339	0.291667	0.298333	0.296	0.264
115	0.326	0.270333	0.280333	0.289	0.261667
116	0.354	0.282667	0.289	0.279667	0.269667
117	0.323	0.267667	0.280667	0.321	0.304667
118	0.344667	0.300333	0.298333	0.286333	0.283
119	0.357333	0.312667	0.292	0.305333	0.301
120	0.332	0.279667	0.301667	0.359333	0.341
121	0.396333	0.341	0.36	0.430667	0.369333
122	0.456	0.405667	0.382	0.369	0.384333
123	0.375333	0.343667	0.379	0.369333	0.324
124	0.473667	0.442333	0.344333	0.421667	0.326
125	0.431333	0.359667	0.361667	0.400667	0.440333
126	0.378333	0.391	0.370333	0.431	0.331667
127	0.388333	0.334	0.381667	0.392667	0.356333
128	0.397333	0.378	0.347	0.345667	0.307333
129	0.363333	0.334	0.372333	0.366	0.341333
130	0.372333	0.341333	0.369667	0.351333	0.337333
131	0.405667	0.384	0.409333	0.393	0.421333
132	0.476333	0.353	0.381333	0.339	0.356333
133	0.448667	0.300333	0.357	0.301667	0.334333
134	0.319667	0.285667	0.316	0.329	0.284667
135	0.341	0.299667	0.298	0.347	0.280333
136	0.366	0.282	0.301333	0.298333	0.344333
137	0.319667	0.273333	0.288333	0.311333	0.288
138	0.341333	0.284667	0.313333	0.298	0.314
139	0.319667	0.279	0.299667	0.329333	0.283333
140	0.332	0.266	0.290667	0.319667	0.28
141	0.347333	0.334	0.287667	0.306667	0.313667
142	0.356667	0.261667	0.313	0.376667	0.282
143	0.340667	0.273	0.285	0.304	0.319667
144	0.359333	0.291667	0.320333	0.336333	0.368333
145	0.434	0.309667	0.332333	0.421667	0.385
146	0.542667	0.421667	0.417667	0.344667	0.332333
147	0.412	0.388667	0.390333	0.396	0.415
148	0.452667	0.404333	0.359333	0.438333	0.433667
149	0.403	0.361333	0.373	0.359667	0.363
150	0.396333	0.381	0.355667	0.384667	0.374667
151	0.383667	0.365	0.344333	0.357	0.320667
152	0.362667	0.341	0.366333	0.348667	0.346333
153	0.422	0.343333	0.356667	0.387667	0.337333
154	0.417667	0.398333	0.372	0.382	0.346667
155	0.356667	0.337333	0.357	0.437667	0.384333
156	0.444	0.380333	0.387333	0.437667	0.384333
157	0.305	0.2205	0.2895	0.3005	0.378
158	0.341667	0.299667	0.323	0.348	0.299667
159	0.326	0.260333	0.286	0.288	0.297667
160	0.305	0.254333	0.262	0.283667	0.267
161	0.304333	0.261	0.283	0.295333	0.278
162	0.295	0.291667	0.267333	0.264667	0.256667
163	0.304	0.22	0.277	0.265	0.275667
164	0.285333	0.246	0.272667	0.280333	0.243
165	0.279667	0.22	0.249333	0.286333	0.246
166	0.283333	0.260333	0.260667	0.320333	0.291333
167	0.326333	0.248333	0.299	0.289	0.245333
168	0.282667	0.272667	0.260333	0.277333	0.267333
169	0.335667	0.296333	0.325	0.344333	0.329333
170	0.439667	0.375333	0.339333	0.372667	0.388333
171	0.408667	0.359	0.415	0.329667	0.408667
172	0.319667	0.34	0.310333	0.353667	0.368667
173	0.319667	0.353	0.411667	0.352667	0.310667
174	0.427667	0.297333	0.325333	0.311	0.311
175	0.279667	0.378	0.313667	0.362667	0.379
176	0.319667	0.351	0.381333	0.298	0.298333
177	0.350333	0.323	0.325333	0.311	0.304
178	0.322667	0.334	0.314333	0.335333	0.353667
179	0.357333	0.395667	0.372333	0.449333	0.34
180	0.424	0.337667	0.343667	0.403333	0.377
181	0.378333	0.361667	0.294667	0.311	0.282667
182	0.297667	0.286333	0.276667	0.255333	0.337667
183	0.303667	0.227	0.275333	0.280333	0.275333
184	0.289333	0.223	0.264667	0.252333	0.279333
185	0.326333	0.251667	0.276333	0.246333	0.326333
186	0.276333	0.266667	0.300333	0.258333	0.266667
187	0.264333	0.255	0.255333	0.236333	0.258
188	0.285667	0.214	0.271333	0.301667	0.288333
189	0.267667	0.273667	0.263333	0.234	0.268
190	0.309667	0.229333	0.242667	0.277333	0.272667
191	0.277	0.279667	0.279667	0.249	0.279
192	0.326	0.236333	0.28	0.279333	0.289
193	0.360333	0.321667	0.341	0.36	0.365667
194	0.427333	0.375333	0.385667	0.415333	0.394
195	0.391333	0.342	0.372	0.413333	0.366333
196	0.422333	0.386333	0.318667	0.353333	0.341
197	0.341667	0.395	0.325667	0.324	0.288667
198	0.356333	0.389667	0.416	0.450333	0.309333
199	0.421	0.338	0.329	0.331	0.283333
200	0.332333	0.404333	0.314333	0.330333	0.394667
201	0.342	0.323	0.321	0.308667	0.289333
202	0.353333	0.352333	0.317	0.348667	0.326
203	0.369333	0.347333	0.359	0.368	0.353
204	0.375667	0.331667	0.317	0.361333	0.335667
205	0.307667	0.261	0.308	0.302	0.294333
206	0.270333	0.217	0.279667	0.236333	0.239667
207	0.227667	0.236	0.258	0.284333	0.295
208	0.310333	0.285667	0.248333	0.236333	0.232667
209	0.258333	0.206	0.260667	0.248667	0.226
210	0.301333	0.218	0.249667	0.221	0.277
211	0.294667	0.276333	0.283	0.234	0.211667
212	0.279667	0.212333	0.273667	0.264667	0.252667
213	0.248667	0.226667	0.252333	0.231	0.245667
214	0.300333	0.209333	0.264	0.27	0.249
215	0.270333	0.273667	0.27	0.246333	0.223667
216	0.273333	0.267667	0.286	0.268	0.257667
217	0.353333	0.304333	0.342667	0.342333	0.383333
218	0.428333	0.399	0.394333	0.437667	0.4
219	0.437333	0.361667	0.411667	0.339333	0.293
220	0.455667	0.397667	0.374	0.382	0.377667
221	0.333	0.414333	0.372	0.407667	0.375
222	0.326	0.313667	0.328333	0.425333	0.306667
223	0.41	0.396667	0.329333	0.397667	0.372
224	0.329667	0.332333	0.328667	0.314333	0.296
225	0.277	0.326667	0.294	0.326667	0.329667
226	0.341667	0.331333	0.310667	0.361	0.286
227	0.329667	0.344333	0.333667	0.375333	0.301333
228	0.411333	0.289	0.311333	0.406667	0.37
229	0.376	0.344	0.327	0.38	0.3405
230	0.343	0.408	0.365333	0.362667	0.368333
231	0.352	0.329667	0.312667	0.346667	0.333333
232	0.330333	0.289	0.277667	0.296	0.313667
233	0.342	0.311333	0.288333	0.311667	0.317667
234	0.317667	0.285	0.318333	0.303	0.280333
235	0.301667	0.308	0.29	0.289667	0.309
236	0.327	0.276	0.301333	0.287	0.276667
237	0.333	0.276333	0.296667	0.336	0.283333
238	0.343	0.289	0.328	0.295667	0.304
239	0.321	0.291667	0.289667	0.328	0.289333
240	0.324333	0.289	0.353	0.304333	0.338
241	0.379667	0.348	0.357667	0.375	0.379333
242	0.489333	0.379	0.389	0.458	0.420333
243	0.417333	0.373	0.426	0.418667	0.350667
244	0.467	0.419333	0.407667	0.362	0.378667
245	0.491667	0.37	0.378667	0.448333	0.383333
246	0.380333	0.407667	0.356667	0.417333	0.424667
247	0.429333	0.411333	0.395667	0.390333	0.342333
248	0.385667	0.345	0.341333	0.360667	0.327667
249	0.330333	0.345333	0.358	0.358	0.307667
250	0.383333	0.378333	0.363667	0.408333	0.317
251	0.380667	0.379	0.347333	0.386333	0.312
252	0.411	0.366667	0.403333	0.401	0.408333
253	0.436	0.32	0.391667	0.411333	0.376333
254	0.34	0.279667	0.324333	0.310333	0.317
255	0.391667	0.273	0.286667	0.298333	0.319333
256	0.296333	0.289	0.308333	0.318	0.305667
257	0.314333	0.273	0.292667	0.317667	0.258667
258	0.329667	0.260333	0.298	0.293	0.277333
259	0.292333	0.293667	0.349333	0.290333	0.261
260	0.295333	0.260333	0.279667	0.308	0.315
261	0.320667	0.316	0.299	0.295667	0.257667
262	0.307333	0.258333	0.314667	0.318	0.289
263	0.324	0.304333	0.302333	0.298667	0.292333
264	0.313667	0.292	0.352333	0.320667	0.296667
265	0.389667	0.317	0.361667	0.368	0.385333
266	0.496	0.422667	0.426333	0.435	0.407667
267	0.454667	0.395667	0.392667	0.409667	0.339333
268	0.395333	0.376333	0.367333	0.396	0.398667
269	0.380333	0.391	0.356	0.449667	0.364
270	0.366333	0.39	0.394333	0.385333	0.354
271	0.498333	0.410667	0.343333	0.435333	0.326333
272	0.348667	0.341333	0.332333	0.386667	0.401667
273	0.389667	0.356667	0.357	0.365	0.326667
274	0.370667	0.344333	0.33	0.383667	0.313667
275	0.37	0.344333	0.359	0.370333	0.370667
276	0.454	0.347667	0.349	0.428	0.369333
277	0.398333	0.282	0.372	0.383333	0.310667
278	0.298667	0.292	0.301333	0.292667	0.347333
279	0.302	0.282667	0.290333	0.301667	0.283
280	0.308333	0.295667	0.302333	0.292667	0.283333
281	0.320667	0.264	0.325	0.324333	0.256333
282	0.301333	0.260333	0.308333	0.316667	0.29
283	0.339667	0.273333	0.291333	0.321	0.282333
284	0.317667	0.278667	0.305	0.305667	0.297667
285	0.299333	0.269333	0.317667	0.339667	0.294333
286	0.318	0.291667	0.306333	0.333333	0.311
287	0.367	0.326	0.327333	0.357333	0.298667
288	0.339667	0.295333	0.361667	0.341667	0.320333
289	0.396	0.318667	0.337	0.375667	0.421333
290	0.524	0.421667	0.484667	0.455	0.437333
291	0.460667	0.399	0.360667	0.455	0.453667
292	0.382333	0.325667	0.406667	0.391333	0.398667
293	0.47	0.482333	0.401	0.452	0.366667
294	0.361667	0.415667	0.360333	0.431333	0.376
295	0.488667	0.363667	0.401	0.387	0.356
296	0.380667	0.329667	0.367667	0.357667	0.353667
297	0.338667	0.371667	0.34	0.426	0.358
298	0.368	0.381333	0.348	0.391333	0.329667
299	0.355667	0.301	0.333	0.407333	0.361
300	0.423	0.388333	0.411333	0.419667	0.413333
301	0.3265	0.3495	0.3065	0.345	0.353
302	0.327	0.340667	0.326333	0.336	0.325667
303	0.295333	0.266	0.298	0.310667	0.295667
304	0.302667	0.287	0.255	0.292333	0.292333
305	0.289333	0.251	0.251667	0.298333	0.276667
306	0.401667	0.239333	0.243333	0.287333	0.284667
307	0.287	0.233	0.255333	0.301333	0.261333
308	0.295	0.260667	0.278333	0.284333	0.298
309	0.279333	0.223667	0.245333	0.293	0.261667
310	0.355	0.238667	0.277	0.298667	0.294667
311	0.277	0.260333	0.260333	0.302667	0.267667
312	0.295333	0.229667	0.242	0.280667	0.283333
313	0.339333	0.315333	0.331	0.327	0.348333
314	0.443	0.411667	0.347	0.389	0.355333
315	0.423333	0.364	0.355333	0.387	0.360333
316	0.345	0.352	0.299667	0.387333	0.372667
317	0.373667	0.349333	0.328	0.330667	0.315
318	0.333333	0.384333	0.303333	0.389667	0.299333
319	0.327	0.326333	0.410667	0.367667	0.351333
320	0.382333	0.324333	0.284333	0.324	0.298667
321	0.304333	0.32	0.308333	0.317333	0.279667
322	0.321	0.327333	0.293667	0.358333	0.307
323	0.367667	0.352333	0.351667	0.359333	0.291333
324	0.395	0.342	0.352333	0.346333	0.376667
325	0.411	0.244667	0.281333	0.283667	0.342
326	0.289	0.229667	0.208333	0.279667	0.245667
327	0.255667	0.204667	0.276333	0.243	0.254667
328	0.292667	0.273333	0.216	0.252333	0.231
329	0.251667	0.223667	0.212667	0.286333	0.214
330	0.286	0.239	0.208	0.272	0.223667
331	0.276333	0.248	0.280333	0.233667	0.223
332	0.311667	0.205	0.224	0.215333	0.266333
333	0.245333	0.223667	0.254667	0.246	0.216667
334	0.307667	0.207333	0.247667	0.259	0.203667
335	0.261667	0.235667	0.25	0.277667	0.272
336	0.282667	0.251333	0.275667	0.268667	0.255333
337	0.323333	0.305	0.324667	0.346667	0.317
338	0.456667	0.436667	0.372667	0.406	0.352667
339	0.419333	0.394	0.309667	0.369667	0.362667
340	0.444	0.388333	0.4	0.330667	0.309
341	0.383	0.414333	0.370667	0.427667	0.341667
342	0.298	0.305333	0.370333	0.336333	0.301667
343	0.405	0.429667	0.309333	0.408	0.383
344	0.305	0.394333	0.314667	0.326667	0.276
345	0.333333	0.261333	0.329667	0.322	0.275667
346	0.345333	0.437333	0.335333	0.381	0.317
347	0.358	0.308667	0.302667	0.374667	0.339333
348	0.357333	0.339667	0.358	0.393667	0.335
349	0.336667	0.226667	0.324	0.337333	0.327
350	0.283	0.205	0.283667	0.271	0.246333
351	0.323667	0.223	0.25	0.283333	0.277667
352	0.239333	0.295667	0.286667	0.236667	0.214667
353	0.261	0.223667	0.222333	0.224333	0.272333
354	0.27	0.230333	0.217	0.305333	0.208
355	0.305	0.215	0.204333	0.224	0.209
356	0.245333	0.219667	0.243667	0.268333	0.221
357	0.289333	0.295	0.233667	0.268	0.205333
358	0.271	0.220333	0.251667	0.245	0.252333
359	0.248333	0.266667	0.25	0.29	0.238667
360	0.296	0.266667	0.289333	0.256	0.248
361	0.348	0.310333	0.305333	0.314667	0.318333
362	0.486667	0.429667	0.340333	0.403333	0.383667
363	0.433667	0.426333	0.320333	0.421667	0.295667
364	0.333	0.430333	0.414333	0.363667	0.39
365	0.342667	0.398667	0.373667	0.376667	0.289
366	0.376333	0.324333	0.307667	0.377667	0.378
367	0.317333	0.445667	0.360667	0.437	0.329667
368	0.317667	0.318	0.325	0.319	0.279333
369	0.267667	0.317667	0.292667	0.342667	0.277
370	0.326667	0.316667	0.298333	0.343333	0.326
371	0.389667	0.364667	0.339	0.333667	0.301333
372	0.358	0.257667	0.374667	0.409	0.337

## Sheet: Extended Data Fig.1C
RD Light	FD Light	RD Light	FD Light	RD Light
0.297278	0.352731	0.293972	0.330083	0.292447
0.262259	0.296861	0.251356	0.292435	0.245921
0.272704	0.309542	0.273431	0.316092	0.256403
0.277907	0.314681	0.270069	0.320296	0.276583
0.268093	0.30506	0.271491	0.302644	0.260083

## Sheet: Extended Data Fig.1D
Hour	Core temperature
13	36	36.8	36.2667	36.6667	36
14	35.6667	36.0333	36	36	35.7667
15	35.4333	35.4	35.3667	35.7333	36.7333
16	35.3667	35.4	35.5667	35.4667	35.3333
17	35.8333	35.1333	35.3	35.6	36
18	35.8	35.9667	35.6	35.6	35.7333
19	35.5	35.3	35.3	35.1	35.4
20	35.7	35.8333	35.7333	36.0667	36.4333
21	35.6	35.9	35.3	35.6667	35.7333
22	35.8	36.0667	35.4	35.5667	35.9667
23	35.6333	36.2667	35.8667	35.4667	35.8333
24	35.8	35.9333	35.5	35.1667	35.6
25	36.9	36.5333	36.6667	36.1	36.1333
26	37.6	37.4667	37.3667	37.6	36.9333
27	37.9333	37.2667	37.4333	36.8	36.6
28	37.8667	37.5667	37.6333	37.3333	36.1333
29	36.9667	37.4333	36.7	37.0333	36.2
30	35.9333	37.5333	36.6333	38	36.0333
31	37.2667	36.3667	37.2	37.8333	35.9667
32	36.6	36.3667	36.2667	36.5	36.0667
33	36.5333	36.5	37.0333	37.1333	35.8
34	36.4667	36.2	37.2	37.3333	36.3667
35	37.1667	36.5	37.2667	37.2333	36.4
36	36.9	36.4667	36.9	37.6	36.9333
37	35.5333	36.4333	36.9667	36.3	36.1333
38	35.5	36.1	36.7333	36.0333	35.7667
39	35.8667	35.8667	35.0333	36.0333	35.9
40	35.8667	35.9	34.9667	35.8667	36.1333
41	35.7	36.1	34.9333	35.6	35.4333
42	36.2	36.2	35.5667	36.1667	35.4333
43	35.6333	35.8333	34.8	35.3333	35.8667
44	35.6333	36.0667	35.7667	35.9667	35.4
45	36.1667	36.2333	35.6667	36.1667	35.8667
46	35.6333	36.0667	35.5333	36.0333	35.3333
47	36.1	36.1	35.7333	35.6667	35.9667
48	36.3333	36	35.3667	36.0667	36.2333
49	37.4667	37.2	35.8333	36.6333	36.5333
50	37.3667	37.2	36.7	37.2333	37.3
51	37.3667	37.9	36.8667	37.0667	36.4667
52	37.2667	37.5333	36.7333	36.8667	36.8
53	37.3667	37.7333	36.5333	37.9333	37
54	36.4667	37.5667	36.9	37.7333	37.5
55	37.3333	37.3333	36.0333	37.1	37.1333
56	36.2333	37.2667	36.7333	37.0667	36.1667
57	36.8667	37.4333	36.9	37.0333	36.2667
58	37.0333	37.5333	37.2	37.3	35.8667
59	37.6333	37.5333	37.1667	37.6	36.4
60	37.5	37.0333	36.9667	37.2	37.5333
61	36.4333	36.4	36.9	37	37.5667
62	36.1	36.8667	35.6	36.5	35.9
63	35.9	35.8	35.8	36.3333	36.2
64	35.9333	35.7667	36.1333	35.5667	35.9667
65	35.2667	36.2333	35.3667	35.8	35.3667
66	35.5333	35.6	35.3667	35.5333	35.6667
67	35.7667	35.5	35.3333	35.7667	35.6333
68	35.4667	35.4	35.1667	35.9333	36
69	35.9	35.7667	35.1	35.6667	35.9
70	36.1	35.6667	35.1667	35.6667	36.0333
71	35.8667	35.7	35.2	35.6333	36.0333
72	35.7	36.0333	35.8333	35.8667	35.2667
73	37	37.1333	36.4	36.3667	36.7667
74	37.7333	37.6333	37.6	36.2667	37.0667
75	37.1333	37.6	37.3333	36.6	36.7667
76	36.3	37.0667	36.9	36.6333	36.7667
77	36.9333	36.7667	37.5333	37.2	36.9333
78	36.9	37.7667	36.9667	37.4	37.0333
79	35.6667	37.8333	36.6333	36.9667	36.1333
80	36.8667	37.6333	36.7667	36.6667	36.1
81	36.1667	37.3333	36.5333	36.9	36.2333
82	36.1667	37.7	36.6	36.8333	35.9333
83	36.9	37.9	36.4667	37.1	37.0667
84	36.8667	37.5333	36.4	37.0333	37.2333
85	37	37.65	37.25	36.3	37.15
86	37.0667	37.5333	37.2333	37.2333	37.4667
87	36.6	37.1	37.6	36.7333	37.0333
88	36.3667	36.6333	37.1	36.5667	37.0667
89	36.1333	36.7333	36.9333	36.1	36.3333
90	36.6333	36.7667	36.3667	35.8667	35.3333
91	36.6	36.3	36.1667	36	36.2333
92	36.5	36.2667	36.1333	36.4	35.7667
93	36.7333	36.3	36.5333	36.2667	36.4667
94	36.2333	36.5	36.4333	36.1667	36.4333
95	36.2667	36.7667	36.2667	36.2333	36.6
96	36.4333	36.6667	36.3667	36.2667	36.9667
97	36.4667	37.0333	36.8333	37.1	36.9333
98	36.6	37.0333	37.4333	37.7	37.3
99	37	37.4	37.7667	36.7333	37.3667
100	36.9	37.2667	37.1333	37.5333	37.3333
101	37.1	36.8333	37.6667	37.5	37.2
102	36.8333	37.2667	38.0333	37.4667	37.9667
103	37.0333	37.2667	37.8	36.9	37.0333
104	36.8333	37.2	37.0667	36.8333	37.0667
105	35.8	37.4	36.6667	37.4667	37.1333
106	36.5	37.5333	37.3333	37.8	36.4333
107	36.6333	37.8	37.2	37.8667	36.6333
108	37.4	37.4333	37.0667	38.1	37.2667
109	36.7667	37.0333	36.9	37.5667	37.8
110	36.5	36.8667	36.6333	36.4667	36.4
111	36.0333	36.4	36.7667	36.7	36.5667
112	36.4333	36.5667	36.3333	36.4333	36.3
113	36.5	36.5333	35.8	36.0333	36.5333
114	36.4333	36.5	35.7	36.2333	35.9333
115	36.2	36.2333	36.0667	36.4667	35.9
116	36.2667	36.4333	36.0667	36.0333	35.8333
117	36.5	36.4	35.8	36.1333	35.8667
118	35.9667	36.2	36.3	36.5333	36.2
119	36.1667	36.2667	36.4333	36.3333	36.2667
120	36.3	36.9333	36.4333	36.6	35.8333
121	36.8333	36.9	37.1667	37.2667	36.5667
122	37.2	37.7333	37.8333	37	36.9667
123	36.8333	37.0667	37.2333	37.1333	36.8667
124	38.0333	38.2	37.0333	37.4667	36.3667
125	37.0667	37.5667	36.3667	37.3333	36.9
126	37.1	37.7667	36.9667	37.2667	37.3
127	36.4667	36.9333	37.1667	37.4667	36.5667
128	36.5333	37.0333	36.6333	36.3333	36.4667
129	36.4667	36.6667	37.0333	36.5	36.8667
130	36.9	37.2	36.9667	36.6667	37.3667
131	37.4667	37.0667	37.1333	36.8667	36.9333
132	37.3333	37.5	37.2667	36.9	37.5
133	37.2	36.6	36.5667	36.6	37.0667
134	36.3667	36.3333	36.7	36.3333	36.3
135	36.7333	37.2	36.4	36.9	36.3333
136	36.4	36.4	36.3	36.6333	36.4667
137	36.3667	36.1667	36.1667	36.5	36.7667
138	36.3333	36.2333	36.8667	36.3333	36.5
139	36.1333	36.3	35.8667	36.2667	36.0333
140	36.4	36.3333	35.8	35.9667	36
141	36.5333	36.6667	35.9	36.4333	36.5
142	36.4667	36.4333	36.1333	36.1667	36.5
143	36.3667	36.5667	36.3	36.4667	36.4
144	36.8667	36.8	36.4	36.3333	36.5333
145	37	37.2333	36.6667	37.0667	36.9333
146	37.6667	38.6	37.4333	37.4	37.5333
147	37.2333	37.9	37.9667	36.8333	36.8333
148	37.4	37.6333	36.6333	37.3	37.3333
149	37.2667	37.0667	37.1667	37.2	37.6333
150	36.5333	37.7333	36.8667	36.8	36.9
151	36.8667	37.3667	36.7	37.2333	37.0333
152	36.5333	37.1667	37.1333	36.8333	36.5
153	36.9333	37.1667	37.3	36.9	37.3
154	36.6667	37.4333	37.4	37.2667	37.3
155	36.6333	37.5	37.5	36.8	37.2333
156	37.3	37.2333	37.3	37.4	37.6
157	37	37.65	37.2	37	37
158	36.5667	37.0333	36.6667	36.6667	36.8
159	36.2	36.8	36.3333	36.3	36.7
160	35.8	36.0333	35.5667	35.9	36.3
161	36.0667	36.2	35.7	35.9667	36.1
162	36.1667	36.2333	35.5333	35.7	35.9
163	35.9	36.0333	35.7333	35.9333	36.0667
164	35.9	35.9	35.7	35.6333	35.8
165	35.7333	35.8333	35.6667	35.8667	35.6
166	35.9667	35.8667	36.0333	35.5667	36.2
167	36.1	36	36	35.6	35.8333
168	35.9	36.3	35.8	35.7333	35.8
169	36.8333	37.2	36.4	36.6333	36.3667
170	37.2	37.7333	37.3667	37.4	37.4667
171	37.6	36.3333	37.3667	36.5333	37.5667
172	35.8	37.1	36.5667	37.1333	37.1667
173	36.6	36.9333	37.6333	37	36.4
174	37.1333	37.5	36.3333	36.6667	36.9333
175	35.7	37.3667	36.6333	36.7333	36.8
176	36	37.2667	37.2333	36.1667	36.6667
177	36.7	37.1667	36.9	36.8	36.7
178	36.8	37	37.2667	36.9667	37.1
179	37.0667	38	37.2667	37.2667	36.7667
180	37.4	37.3667	37.3667	37.2333	37
181	36.7	37.1667	36.1333	36.3667	36.4667
182	36.5	36.1667	36.0333	35.6667	36.6333
183	35.8333	35.5333	35.8667	35.7	35.8667
184	35.9333	35.7	35.5333	35.7	35.5667
185	36.2667	35.9333	35.4333	35.5667	35.8667
186	35.2333	36.0333	36	35.6	35.7
187	35.5333	35.5667	35.5	35.1333	35.5
188	35.8667	35.1667	35.6667	35.7333	35.9667
189	35.6667	35.6	35.6	35.2333	35.7
190	36.0667	35.4333	35.6333	35.7	35.7
191	35.7333	35.7	35.4667	35.6	35.6333
192	35.8	35.6333	35.9667	35.7667	35.9
193	37.2	36.9667	37	37.0333	36.4333
194	37.6667	37.4667	37.5667	37.5	37.3333
195	37.5667	37.4333	37.2	37.3333	37.2
196	37.2	37.3333	36.5667	36.7333	36.8333
197	36.3333	37.3667	37	36.6667	35.7667
198	37.2333	37.4333	37.9333	37.7667	36.2
199	37.3	36.7333	36.6333	36.9667	36.5667
200	36.4333	36.8333	36.7667	36.9667	36.9
201	37.1	36.7667	37.0333	36.7667	36.3333
202	36.9333	37.5667	37	36.7	36.8
203	37.2333	37.4333	37.4	36.9333	37.4333
204	36.9333	36.9333	37.0667	36.6333	37.2667
205	36.2	35.7667	37	36.4333	36.6333
206	35.6333	35.2	36.6	35.5333	35.9
207	34.8667	35.4333	35.8667	35.7333	35.7667
208	35.8333	35.5333	35.2667	35.0333	35.8333
209	35.5	35.2	35.3667	35.4667	35.1667
210	36.1333	35.3333	35.4	35	35.8333
211	35.6667	36.5333	36.2667	35.3	35.1
212	35.6	35.3	35.6667	35.3	35.7
213	35.1333	35.5333	35.4667	35.3333	35.6667
214	35.7667	35.2667	35.6	35.5333	35.7667
215	35.7667	35.7667	35.9	35.5	35.5667
216	35.2667	36.3333	36.0333	35.5	35.9
217	36.6	36.6333	37.3667	36.7333	37.2333
218	37.7	37.1333	37.5667	37.0333	37.3667
219	37.6	36.9667	37.4	36.1333	36.3333
220	37.4333	37.3667	37.2667	36.5667	37.0667
221	36.4333	36.9	37.0333	37.0667	37
222	36.7	36.1333	36.4	36.9333	36.4333
223	37.3667	37.0333	36.8333	36.8	36.6
224	36.2333	37.0333	36.6	36.8	36.5
225	36	36.9667	37	36.3333	36.7667
226	36.7667	37.1667	37.1667	36.8	36.8667
227	36.4333	37.3333	37.2333	36.9333	36.8667
228	37.5667	36.8	36.2	37.4667	37
229	37.6	37.3	36.5	37.3	37.45
230	37.2	37	36.8333	36.9667	37.3667
231	37.1333	36.5333	36.6333	36.8333	37.1
232	37.0333	36.8667	36.2	36.3333	37.1333
233	36.7667	36.5333	35.9333	36.2333	36.6333
234	36.6	36.6333	36.1667	36.2	36.4333
235	36.6667	36.7333	35.9	36.1667	36.3
236	36.3	36.1	36.3	36.0667	35.9333
237	36.2	36.4667	35.8667	36.4	36.4333
238	36.1667	36.4333	36.3	36.2667	36.4333
239	36.5667	36.5333	36.3	36.3333	36.5333
240	36.6	36.6	37.2333	36.4	36.9
241	37.4667	37.0333	37.4	36.6333	37.1
242	38.1333	37.0667	37.4667	37	37.1333
243	37.6	37.2667	37.9333	37.2667	36.6667
244	37.4333	37.2	37.6667	37.2667	37
245	37.5333	37.2	37.1333	37.5	36.7333
246	36.9	37.6667	37.6	37.2333	37.4667
247	37.3333	37.5333	37.4	37.0667	36.7
248	36.9	37.2333	37.3	36.6333	36.8
249	36.4667	37.1667	37.2	36.9333	36.1333
250	36.7333	37.0667	37.2667	36.8667	36.2333
251	36.6333	37.1333	37.5	36.9667	36.4333
252	37.7333	36.8667	37.4	37.2333	37.2333
253	37.5667	36.3667	36.8	37.6667	37.3333
254	36.3667	36.5333	36.3333	36.7667	36.0333
255	36.7667	36.4667	36.0333	36.3667	36.3667
256	36.1	36.3333	35.6333	36.1	36.1
257	35.9667	36.3	35.6667	36.1	35.7667
258	36.3333	36.2333	35.8333	36.3333	36.0333
259	36.3	36.5	36.1667	36.2333	36.0667
260	36.2	36.3	35.5	35.7	36.3
261	36.1	36.6667	36	36.2	35.8667
262	36.1667	35.9	36.2	36.5	36.2
263	36.2333	36.7	36.3	36.4333	36.3667
264	36.2333	36.5333	36.6667	36.3667	36.2
265	37.2333	36.8	37.1	36.7	36.8
266	38.1333	38.1667	37.4667	37.4	37.1667
267	37.4667	37.6333	37.4333	37.1333	36.8333
268	36.7667	38.1	36.7333	37.4333	37.1333
269	36.7667	37.5667	37.3667	37.0333	37.4
270	36.6	37.1333	36.6	37.1	37.1
271	37.3667	37.7	37	37.2667	36.7
272	37.3	36.8	36.2	36.9	37.1
273	36.6333	37	36.5	37.2	36.9
274	36.7333	37.6	36.5667	37.2	36.9667
275	37.1333	37.6333	37.0667	36.9333	37.0333
276	37.6	37.4333	37.5333	37.3333	37.4667
277	37.0667	36.9667	37.0667	36.8	36.7
278	36.2667	37.1333	36.0333	36.1333	36.8
279	36.4333	36.5667	35.8667	36.1667	36.3667
280	36.4333	36.5	35.7333	36.4333	36.1333
281	36.3667	36.1667	36.1333	36.0333	36.0333
282	36.4667	36.3333	36.1333	36	36
283	36.7	36.0667	36.3	36.3	36.2
284	36.1	36.2	36.0333	36.1667	36.3
285	36	35.8333	35.8667	36.5	36.1667
286	36.5	36.2667	35.5	36.5	36.4333
287	36.4	37.0333	36.0333	36.9	36.4333
288	36.5667	36.5	36.2333	36.6667	36.6667
289	37.3333	37.4	36.8333	37.2333	37.2333
290	37.7	37.7333	37.7667	37.8333	37.6
291	36.9	37.7667	36.8	37.5	37.5
292	36.4333	36.8	37.3333	36.4	37
293	36.9	38.2667	37.2333	37.3333	36.4333
294	36.7	38.0667	36.5	37.0667	37.1
295	37.6333	37.2	37	37.1	36.8
296	36.4667	37.4667	36.5	37.1333	36.9667
297	36.3333	37.2667	37	37.0333	37.3667
298	36.6	37.4	36.8	37.0333	36.8333
299	36.6333	36.5667	37	37.0333	37.0333
300	37.5	36.7667	37.2	37.2	37.5333
301	37.75	37.95	37.85	37.3	37.8
302	36.0667	36.7333	36.4667	36.5	36.5333
303	36.0333	36.2667	36.1333	36.1333	36.6333
304	35.5	36.3333	35.7	35.8	35.8667
305	35.7333	35.5333	35.6333	35.9	35.7
306	36.4667	35.6333	35.6667	35.7	35.8333
307	35.5333	35.7667	35.6333	35.3667	35.2667
308	35.7333	35.6333	35.9667	35.7333	35.7667
309	35.9	35.4	35.8	35.4667	35.6
310	36	35.5	35.9	35.9333	35.7
311	36	35.9333	35.8333	35.9	35.7333
312	35.9333	35.8	35.7667	36.1667	35.6667
313	37.1	36.4333	36.6	36.6333	36.5667
314	37.8333	37.7	37.2667	37.1667	37.2
315	37.3667	37.7333	37.1333	37.2	37.5333
316	36.4	37	36.4333	37.0333	37.3
317	36.8	36.9333	36.5667	36.9	36.6667
318	36.6	36.6	36.4333	37.3667	36.7
319	36.6	36.6333	36.8	37.4	37
320	36.4667	37.0333	36.4667	36.7333	36.6333
321	36.3	36.7333	36.6667	36.6	36.5667
322	36.8	37.6667	36.8	37.1333	36.7667
323	36.9	37.6333	37.2667	37.3667	36.6667
324	37.3667	36.5667	36.8333	37.2333	37.3667
325	36.9333	35.4	36.4667	36.3333	36.8667
326	35.8	35.5333	35.3333	36	35.8667
327	35.5	35.1	36.1	35.8333	36.0333
328	35.9333	36.3667	35.3	35.4	35.5333
329	35.8333	35.4	35.0667	35.7333	35.1667
330	36.1	35.7667	35.2333	35.7667	35.3333
331	36.0667	35.5	35.6333	35.4	35.4667
332	35.5333	35.0667	35.6	34.8333	35.8667
333	35	35.8	35.6667	35.4667	35.0333
334	36	35.7667	36.0333	35.4667	35.2
335	35.9	35.5667	35.9333	35.6	35.3333
336	35.9667	36.0333	36.3333	35.5333	35.4
337	36.9	37.3333	36.8333	36.6	36.8333
338	37.5	38.3333	37	36.9	37.2
339	37.5667	38.0667	36.9667	36.4333	37.1333
340	37.4	37.8333	37.5667	36.2667	36.4667
341	36.6	38	37.3333	37.0333	36.9667
342	36.1333	36.6	37.1667	36.7333	36.8333
343	36.9	37.3	36.2667	37.2667	37.4333
344	36.1667	36.6333	35.8333	36.5667	36.2333
345	36.4	36.5333	36.7667	36.6667	36.5333
346	36.7333	37.1	36.6333	37.5333	36.6333
347	37.0667	36.8333	36.9	37.4333	36.7667
348	36.7333	36.5667	37.0667	37.2333	37.4333
349	36.0333	35.6333	36.6333	36.5	36.6667
350	36.2	35.4333	36.5	36	35.7667
351	36.4	35.3667	35.6	36.1	35.7667
352	35.4	36.7	36.3	35.4	35.3333
353	35.4667	35.4667	35.1667	35.1333	36.3
354	36.1	35.6333	35.1333	36	35.2
355	35.8333	35.5333	34.7667	35.2333	35.1333
356	35.7	35.5333	35.3667	35.4667	35.5333
357	36.4	35.9333	35.2667	35.7	35.2
358	35.7	35.2	35.7	35.2333	35.6667
359	35.7	35.7	35.4667	35.9333	35.9333
360	36.3	35.8667	36.3333	35.6333	35.7333
361	37.0667	36.8667	36.7667	36.5	36.7667
362	37.9667	38.1	36.9	37.3333	37.2667
363	37.5333	37.7667	36.5333	37.1667	36.3333
364	36.4333	37.6667	37.2	36.9	37.2333
365	36.3667	37.1333	36.5	37.3	36.7
366	36.5333	37.8	36.5	37.7667	37.0667
367	36.9333	37.9333	37.2333	37.4667	36.6667
368	36.0333	36.2333	36.5333	36.7333	36.0333
369	35.7667	37.1333	36.1667	37.1667	36.3333
370	36.9667	36.3333	36.9667	36.8	36.7333
371	36.9333	37	36.7333	36.7667	36.5333
372	37.4	35.3333	37.2667	37.2	36.4333

## Sheet: Extended Data Fig.1E
RD continuous										FD alternating d3										FD alternating d6										FD alternating d9										FD alternating d12
	60.1036	46.6321	32.1243	76.6839	86.447	74.359	123.08	84.982	90.11	30.0518	167.876	145.078	263.37	249.82	210.26	176.19				90.1554	79.7927	91.1917	47.6684	53.886	128.94	105.13	84.615	74.725		90.1554	117.098	162.694	94.3005	110.881	132.23	180.22	193.77	134.43		79.7927	36.2694	59.0674	49.7409	49.7409
[truncated: 5 more columns]

## Sheet: Extended Data Fig.1F
d0	d3	d6	d9	d12
3.53959	1.14329	4.66088	1.04601	3.20366
4.6516	0.883659	4.26128	0.639024	4.05565
3.36056	1.02944	3.87399	1.19534	2.73767
3.5558	0.494871		1.05286	1.38209
4.85994	0.799836			3.40266
5.13275	0.955511
3.56706	1.3962
4.10905	0.947674
4.22169
4.36535
2.39389

## Sheet: Extended Data Fig.1J
Gene	log2FoldChange	-log10(p.adj-value)
Hcar2	-2.22	13.9
Igkv4-55	-2.09	7.16
Acod1	-2.03	16.2
Igkv5-45	-2.03	5.99
Clec4e	-1.89	10.2
Igkv4-53	-1.85	7.52
Gm5483	-1.83	5.06
Igkv1-117	-1.81	9.54
Hspa1b	-1.77	3.6
Ly6i	-1.77	6.2
Hsph1	-1.77	7.44
Ighv1-9	-1.76	5.17
Ighv5-6	-1.71	3.84
Igkv4-58	-1.7	6.51
Cr2	-1.68	6.62
Ifng	-1.66	5.64
Ighv1-47	-1.63	3.89
Trem3	-1.61	5.52
Ccnd1	-1.61	11.2
Timp1	-1.57	11.4
Gbp10	-1.56	5.1
Calhm6	-1.55	4.79
Apol10a	-1.54	6.98
Ly6c2	-1.53	6.25
Ighv5-15	-1.53	2.96
Ighv1-69	-1.52	4.14
Gm1966	-1.5	3.98
Igkv4-63	-1.49	2.82
Ighv2-3	-1.49	3.29
Ighv5-9-1	-1.47	2.75
Ccl3	-1.46	5.84
Edn2	-1.45	3.07
Gm8995	-1.42	5.01
Ms4a4c	-1.41	3.89
Ighv5-9	-1.4	2.35
Ighv5-12	-1.38	2.75
BC035044	-1.37	4.31
Scd2	-1.36	4.01
F10	-1.36	5.13
Gm8221	-1.34	2.3
Igkv3-10	-1.34	2.9
Chst3	-1.33	3.79
Ccl4	-1.3	4.25
Csf3r	-1.3	7.1
Il1f9	-1.3	4.01
Ighv9-4	-1.3	2.41
Gm8979	-1.28	2.79
Clec4a3	-1.28	3.9
Myl7	-1.27	3.88
Enpp7	-1.26	3.25
Il1a	-1.25	2.57
A530030E21Rik	-1.24	2.89
Iglv3	-1.23	4.41
Ikzf3	-1.22	4.58
Ms4a1	-1.22	3.66
F730311O21Rik	-1.22	2.1
Slamf7	-1.21	7
Lta	-1.21	2.55
Igkv8-28	-1.21	2.79
Igkv3-1	-1.2	1.73
Mgat4c	-1.19	3.77
Pilra	-1.16	3.3
Mcemp1	-1.15	3.47
Igkv6-15	-1.15	2.47
AI504432	-1.15	4.51
Ighg1	-1.14	3.25
Tgtp1	-1.14	5.16
Apol6	-1.14	2.97
Cd40	-1.14	6.61
Igkj2	-1.14	1.76
Igkj3	-1.13	2.16
Igkj4	-1.13	2.19
Ighv10-1	-1.13	2.41
Gm12185	-1.12	2.84
Gm4951	-1.12	2.57
Ffar1	-1.11	2.72
Ighv1-26	-1.11	2.92
Rnase6	-1.11	3.29
Derl3	-1.11	6.61
Fpr2	-1.1	3.26
Ccl5	-1.1	3.37
Phf11b	-1.1	3.14
Ighv1-61	-1.1	1.4
Gm4841	-1.09	2.82
Igkv4-80	-1.09	1.3
Ighv1-77	-1.08	1.42
Il1rn	-1.08	3.17
Fcer2a	-1.08	1.71
Ighg2c	-1.08	3.6
Ciita	-1.08	3.12
Slc34a2	-1.07	4.13
Gm13091	-1.07	1.51
Ighg2b	-1.07	4.87
Stip1	-1.07	4.63
Cybb	-1.06	5.2
Ighv1-71	-1.06	2.3
Hspa4l	-1.06	6.46
Myo1f	-1.06	4.71
Plek	-1.05	4.84
Cnr2	-1.05	3.05
Cd22	-1.05	2.81
Tnf	-1.04	4.01
Ighv1-75	-1.04	1.2
Ighv1-39	-1.03	1.09
Basp1	-1.03	3.07
Snn	-1.03	3.17
Iglj1	-1.03	1.1
Fcamr	-1.02	2.72
Slamf8	-1.02	2.57
Swap70	-1.01	3.72
Cnnm4	-1.01	5.06
S1pr2	-1.01	2.46
Igkv3-5	-1.01	1.88
Igkj5	-1	1.55
Igkv19-93	-1	1.57
Jchain	-1	5.13
Ifi211	-1	4.81
Dynll1	-0.99	2.66
Cxcl9	-0.99	3.02
Ass1	-0.99	2.75
Scimp	-0.99	2.81
Sdf2l1	-0.99	3.75
Stfa2l1	-0.99	1.05
Stfa2l1	-0.99	1.05
Stfa2l1	-0.99	1.05
Stfa2l1	-0.99	1.05
Tgtp2	-0.99	3.16
Gbp2b	-0.98	1.92
Gm15056	-0.98	2.07
Igkv4-70	-0.98	1.02
9330175E14Rik	-0.98	2.89
Hsp90aa1	-0.98	5.62
Ighv3-6	-0.98	1.65
Ffar2	-0.98	4.87
I830127L07Rik	-0.97	2.26
Ighv5-17	-0.97	2.88
Rasgrp1	-0.97	2.56
Lat2	-0.97	3.23
BE692007	-0.97	1.58
Igkv3-12	-0.97	1.44
Fpr1	-0.97	2.89
Igkv10-96	-0.96	2.06
Ighv7-1	-0.96	0.964
Ighv1-58	-0.96	1.49
Gbp5	-0.96	3.85
Serpinh1	-0.96	3.31
Hsp90ab1	-0.96	4.15
Pik3ap1	-0.96	1.82
Ighj4	-0.96	1.86
Ighv1-55	-0.95	1.35
Igkv1-122	-0.95	0.993
Gm15848	-0.95	2.6
Iglj3p	-0.95	0.98
Bcl2a1a	-0.95	3.08
Gm15344	-0.95	1.65
Ltb	-0.94	2.01
Themis2	-0.94	4.12
H2-T24	-0.94	1.78
AI662270	-0.93	3.22
Ighv2-2	-0.93	0.887
Ighv9-3	-0.93	1.45
Mefv	-0.93	2.95
Cxcl10	-0.93	3.4
Hk3	-0.93	2.53
Lmo2	-0.92	3.16
Igkv17-127	-0.92	1.88
Rhobtb2	-0.92	2.96
Il21r	-0.92	2.88
Itgal	-0.92	3.64
Vstm5	-0.92	2.19
Ighv2-5	-0.92	0.978
Lst1	-0.92	1.73
Gbp8	-0.92	2.6
Chordc1	-0.91	2.92
Ccl7	-0.91	1.53
Cyb561a3	-0.91	2.61
Apol10b	-0.91	3.2
H2-Eb2	-0.91	2.08
Syvn1	-0.9	2.54
Fcmr	-0.9	1.73
Igkv1-133	-0.9	0.848
Tmem117	-0.9	2.41
Clec4a1	-0.9	2.53
Ms4a6d	-0.89	3.64
Igkv15-103	-0.89	1.9
Trim59	-0.89	3.66
Tlr2	-0.89	1.66
Igsf6	-0.89	3.1
Iglc2	-0.89	2.62
Ifi203	-0.89	1.91
Ifi203	-0.89	1.91
Ifi203	-0.89	1.91
Ifi203	-0.89	1.91
Ifi203	-0.89	1.91
Ifi203	-0.89	1.91
Ifi203	-0.89	1.91
Ifi203	-0.89	1.91
Rasgrp3	-0.89	1.72
Sipa1	-0.89	2.02
Ighv1-42	-0.88	1.07
Ptprc	-0.88	2.48
Ccl8	-0.88	1.96
Srpk3	-0.88	1.58
Ptafr	-0.88	2.05
Ighv1-50	-0.88	0.941
Mcub	-0.88	1.72
Igkv16-104	-0.88	0.776
Gja4	-0.86	2.38
Ighv2-6	-0.86	0.764
Ifit2	-0.86	2.43
Igkv12-46	-0.86	2.05
Igkv4-61	-0.86	0.925
Nod1	-0.86	4.01
Prr33	-0.85	1.5
Lman2l	-0.85	1.68
Tnfaip2	-0.85	1.95
Ifi209	-0.84	2.55
E330020D12Rik	-0.84	1.56
Irf5	-0.84	2.7
Ighj3	-0.84	1
Col1a1	-0.83	2.55
Klra2	-0.83	2.4
Cacybp	-0.83	5.41
Nfkbie	-0.83	2.81
Sdc3	-0.83	3.08
Spi1	-0.82	3.9
Rab32	-0.82	3.04
Tarm1	-0.82	1.03
Sp140	-0.82	2.11
Gimap4	-0.82	2.21
Sh3bp2	-0.82	3.39
Ighv1-85	-0.82	0.86
Lcp1	-0.82	3.57
Clec4d	-0.82	1.04
Sema4d	-0.82	2.16
Gm20559	-0.82	1.4
Mzb1	-0.82	3.37
Marcksl1	-0.82	1.95
Ifi213	-0.81	1.63
Far1	-0.81	2.09
B3gnt5	-0.81	1.66
Blk	-0.81	1.9
Ak4	-0.81	1.04
A530040E14Rik	-0.8	1.31
Dennd4b	-0.8	2.67
Cyfip2	-0.8	2.02
Foxo6	-0.8	2
Traf1	-0.8	2.63
Arhgap30	-0.8	2.32
Trim65	-0.8	1.47
Iglc3	-0.79	1.12
Pilrb1	-0.79	1.34
Tnfrsf13c	-0.79	1.62
St6gal1	-0.79	2.97
Tifab	-0.79	1.2
Creld2	-0.79	2.4
Dram1	-0.79	2.65
AI467606	-0.79	1.98
Pax5	-0.79	1.45
Rad9a	-0.79	2.23
Gbp4	-0.78	2.17
Cpne2	-0.78	2.17
Phf11a	-0.78	1.68
Ptpn6	-0.78	1.92
Irf4	-0.78	1.81
Gm13012	-0.77	1.35
Gm17275	-0.77	1.39
Dock11	-0.77	2.22
Iglv2	-0.77	0.745
P4ha1	-0.77	2.42
Col1a2	-0.77	2.88
Itgb2	-0.77	2.77
Emid1	-0.77	1.68
Lnpep	-0.77	2.13
Card11	-0.77	2.03
Col3a1	-0.76	2.49
Igkv10-94	-0.76	0.976
Osr2	-0.76	2.4
Bicd2	-0.76	2.5
Stat1	-0.76	1.33
Gbp6	-0.76	2.02
Arhgap4	-0.76	1.46
Zfp318	-0.76	1.37
Ncf1	-0.75	2.37
Pld4	-0.75	2.12
Sirpa	-0.75	3.21
Ighv5-4	-0.75	0.886
Ms4a6c	-0.75	1.63
Tagap	-0.75	1
Ighv8-12	-0.75	0.579
Igkv6-25	-0.75	0.6
Hspa8	-0.74	1.18
Batf2	-0.74	1.39
H2-Q7	-0.74	2.98
H2-Q7	-0.74	2.98
H2-Q7	-0.74	2.98
H2-Q7	-0.74	2.98
H2-Q7	-0.74	2.98
H2-Q7	-0.74	2.98
H2-Q7	-0.74	2.98
H2-Q7	-0.74	2.98
Rgmb	-0.74	1.77
Pdia4	-0.74	3.4
Gm43980	-0.74	0.697
Gimap8	-0.74	1.6
Fubp1	-0.74	2.32
Asb2	-0.74	1.56
Igkj1	-0.74	0.594
Il27ra	-0.74	1.33
Igkv8-19	-0.74	0.554
Bank1	-0.74	1.74
Lmnb1	-0.74	2.99
Gbp2	-0.74	2.45
Pou2f2	-0.74	1.42
Ifi204	-0.74	2.43
Fcer1g	-0.73	3.1
AB124611	-0.73	2.41
Trim21	-0.73	2.03
Rbl1	-0.73	2.69
Icam1	-0.72	3.64
Slfn1	-0.72	2.34
Naip5	-0.72	3.5
Rasal3	-0.72	1.1
Samd1	-0.72	1.58
Ighv13-2	-0.72	0.593
Irgm2	-0.72	1.18
Map4k1	-0.72	1.79
Dtx1	-0.72	1.5
Ndc1	-0.72	1.45
Dnaja1	-0.72	1.86
Cxcr5	-0.72	1.33
Hist1h4k	-0.72	0.588
H2-Q5	-0.71	2.2
Asf1b	-0.71	1.93
Ccrl2	-0.71	1.94
Mettl4	-0.71	1.28
Gbp3	-0.71	2.24
Ggta1	-0.71	2.46
Parp1	-0.71	1.78
Pigw	-0.71	1.45
Mpeg1	-0.71	2.39
Nfya	-0.71	2.37
Tnfaip8l3	-0.71	1.63
Filip1l	-0.7	1.9
Thap2	-0.7	1.48
Slfn8	-0.7	1.32
Mreg	-0.7	1.6
Kif20a	-0.7	1.74
Ighv1-59	-0.7	0.552
Lax1	-0.7	1.4
Cst7	-0.7	1.34
Ahsa2	-0.7	1.64
Gm29093	-0.7	0.593
Ighv1-52	-0.7	0.723
Malt1	-0.7	1.95
Endod1	-0.7	1.58
Banp	-0.7	0.739
Ncf4	-0.7	1.76
Tnfrsf1b	-0.7	1.84
Ighv1-22	-0.7	0.535
Rbm38	-0.7	1.7
Socs1	-0.7	1.58
Hspa12a	-0.69	2.24
Ttyh3	-0.69	2.03
Ccna2	-0.69	2.12
Tlr7	-0.69	1.24
Fcrla	-0.69	1.23
Icosl	-0.69	1.69
Ppm1k	-0.69	1.71
Mcm5	-0.69	2.67
Myb	-0.69	1.38
Unc93b1	-0.69	1.99
Rbm12b2	-0.69	1.16
Abcg1	-0.69	1.46
Myo1g	-0.69	1.74
Retnlb	-0.68	0.597
Gm28913	-0.68	0.584
Igkv1-99	-0.68	0.664
Sash3	-0.68	1.48
Igkv12-98	-0.68	0.524
Plcg2	-0.68	1.75
Efemp1	-0.68	1.36
Fcgr1	-0.68	1.92
Plxnd1	-0.67	2.36
Ssbp3	-0.67	1.67
Spib	-0.67	1.21
2700038G22Rik	-0.67	0.939
Prps1l3	-0.67	1.58
Gm17334	-0.67	0.95
Tcea3	-0.67	1.1
Lcp2	-0.67	2.35
Rgs19	-0.67	1.54
Tra2a	-0.67	2.06
Slc2a6	-0.67	2.17
Slc25a19	-0.67	1.59
Nlrc5	-0.66	1.72
Tlr1	-0.66	1.46
Cd52	-0.66	1.07
Panx1	-0.66	1.8
Pml	-0.66	2.46
Cd53	-0.66	1.76
Evl	-0.66	1.39
Ints8	-0.66	1.8
Ighv1-64	-0.66	0.888
Igkv13-85	-0.65	0.582
Ighv1-72	-0.65	0.933
Unc13d	-0.65	1.58
Trim34a	-0.65	1.24
Ifi205	-0.65	1.72
Atp8b2	-0.65	1.58
Was	-0.65	1.55
Atad2	-0.65	1.65
Oat	-0.65	1.88
Arhgdib	-0.65	1.48
Vim	-0.65	2.67
Card9	-0.65	1.24
Sfpq	-0.64	2.6
Mycbp2	-0.64	1.28
Gimap9	-0.64	1.44
Parp11	-0.64	1.17
Ctrl	-0.64	0.503
Lpcat2	-0.64	1.29
Lrrk2	-0.64	1.06
S100a14	-0.64	0.636
Rgs14	-0.64	0.953
Dnase1	-0.64	0.428
Pold1	-0.63	1.24
Akna	-0.63	1.31
Ifi206	-0.63	1.37
Tnfrsf13b	-0.63	1.29
Cdca7	-0.63	2.1
Cd83	-0.63	1.14
Gm11131	-0.63	0.678
Ikzf1	-0.63	1.1
Mndal	-0.63	1.06
Nrros	-0.63	1.63
Arid1a	-0.63	2.04
Sinhcaf	-0.63	1.06
Slfn5	-0.63	1.11
Siglecg	-0.63	0.933
Mylk	-0.62	1.85
Fam49a	-0.62	1.63
H2-Q6	-0.62	1.97
Gimap7	-0.62	0.755
Parvg	-0.62	1.5
Papss1	-0.62	1.69
Gm49339	-0.62	0.78
A630001G21Rik	-0.62	1.24
Lfng	-0.62	1.74
Ikbke	-0.62	1.08
Rubcnl	-0.62	0.83
Igkv8-16	-0.62	0.452
Axin2	-0.62	0.911
Treml2	-0.62	1.07
Prkcb	-0.62	1.15
Tns4	-0.62	0.803
Dnajc9	-0.61	1.78
Itgb7	-0.61	0.845
Baz1a	-0.61	1.32
Srsf7	-0.61	2.17
H2-DMb2	-0.61	0.971
Ighv1-78	-0.61	0.392
Iglv1	-0.61	0.388
Ighj2	-0.61	0.513
Hirip3	-0.61	1.16
Hsp90b1	-0.61	2.63
P2ry13	-0.61	1.08
Tmed8	-0.61	1.17
Runx3	-0.61	1.56
Tent5c	-0.61	2.12
Art2a-ps	-0.61	1.07
Srsf9	-0.61	1.89
Cybc1	-0.61	1.94
Msn	-0.61	1.19
Pik3cd	-0.61	1.46
Gm26917	-0.61	1.33
Irgm1	-0.6	1.13
Gm26115	-0.6	0.396
Tlr12	-0.6	0.772
Slfn9	-0.6	0.802
Wipf1	-0.6	1.56
Cklf	-0.6	0.98
Dock8	-0.6	1.91
Pip4k2a	-0.6	1.58
Cd27	-0.6	0.792
Cd19	-0.6	0.867
Nfam1	-0.6	1.59
Zfp933	-0.6	1.05
Dnase1l3	-0.6	1.81
Gm15987	-0.6	0.865
Dexi	-0.6	0.74
Fam111a	-0.59	1.57
Il1b	-0.59	0.366
Uhrf1	-0.59	1.67
Gm10478	-0.59	0.417
Creb1	-0.59	1.88
Cd274	-0.59	0.984
Kif20b	-0.59	1.23
Foxk1	-0.59	1.59
Aida	-0.59	1.75
Ano8	-0.59	0.845
Iigp1	-0.59	1.01
Gm12188	-0.59	0.363
Adgre1	-0.58	0.823
Gcnt1	-0.58	0.862
Gm37261	-0.58	1.07
9430015G10Rik	-0.58	0.909
Igkv6-20	-0.58	0.395
Pwwp2a	-0.58	1.36
Acap1	-0.58	0.777
Fcho1	-0.58	1.33
Jmjd8	-0.58	0.915
Kmt2a	-0.58	1.2
Pds5b	-0.58	1.35
Ly9	-0.58	0.789
Kif11	-0.58	1.16
Naaa	-0.58	1.68
Nr3c1	-0.58	2.01
Taf4	-0.58	1.73
Gpr183	-0.57	0.9
Ccl12	-0.57	0.559
Ccdc69	-0.57	0.889
Serpina3g	-0.57	1.07
Ppp1r18	-0.57	1.37
Stk10	-0.57	1.19
Ephb4	-0.57	1.02
Dck	-0.57	0.72
Wfdc21	-0.57	0.548
Psip1	-0.57	1.3
Igkv1-110	-0.57	0.772
Rfx5	-0.57	0.601
Hck	-0.57	1.64
Tmem184c	-0.57	0.727
Zfp280b	-0.57	1.36
Slc2a4rg-ps	-0.57	0.587
Ccdc117	-0.57	1.49
Itpka	-0.57	0.613
Fkbp4	-0.57	0.753
Fgr	-0.56	1.19
Cmah	-0.56	0.966
Cbx3	-0.56	1.07
Fmnl1	-0.56	1.04
	-0.56	0.353
Pura	-0.56	1.59
Anln	-0.56	0.795
Dusp7	-0.56	1.14
H2-M3	-0.56	1.36
AW112010	-0.56	1.28
Tfeb	-0.56	0.898
Dock10	-0.56	0.846
Ifi47	-0.56	0.743
Mylip	-0.56	0.841
Gbp9	-0.56	0.741
Gjb3	-0.56	0.754
Sparcl1	-0.56	1.16
Arid4a	-0.56	1.3
Wfdc17	-0.56	1.33
Serpinb9	-0.56	1.52
Glipr1	-0.56	1.1
Lbh	-0.56	1.23
Hoxb6	-0.56	0.65
Clcn7	-0.55	1.86
Sh3bp1	-0.55	1.42
Bub1b	-0.55	1.57
Hhex	-0.55	0.874
Gm4610	-0.55	0.495
Igkv5-43	-0.55	0.324
Ckap4	-0.55	1.12
Itsn2	-0.55	1.02
Bin2	-0.55	1.05
Styx	-0.55	0.376
Sp110	-0.55	1.06
Gm10557	-0.55	0.469
Dtx3l	-0.55	1.36
Aurka	-0.55	1.42
Hoxb4	-0.55	1.01
Cox20	-0.55	0.508
Tspan1	-0.55	0.953
Spata5l1	-0.55	0.828
Fgd2	-0.55	0.842
Arid3b	-0.55	1.16
Ptp4a3	-0.55	0.887
Igkv6-17	-0.55	0.32
Parp8	-0.55	0.898
Gm10175	-0.55	0.445
Gpd1l	-0.55	1.29
Chaf1a	-0.55	1.17
Zfp367	-0.55	0.797
Trim30a	-0.55	1.31
Agtrap	-0.55	1.36
Rbm14	-0.55	0.734
St13	-0.54	1.7
Rasa1	-0.54	1.3
Pirb	-0.54	1.24
Cdk17	-0.54	0.902
Tmem229b	-0.54	1.06
Slc10a5	-0.54	0.537
3110056K07Rik	-0.54	0.752
Slc15a4	-0.54	0.93
Samsn1	-0.54	0.867
Gm12216	-0.54	0.782
Atg16l2	-0.54	0.658
Rsl1	-0.54	0.706
Gpr18	-0.54	1.03
Arhgap11a	-0.54	1.43
Rrp8	-0.54	1.09
Tlnrd1	-0.54	1.23
Kmt2d	-0.54	1.12
Ubqln2	-0.54	0.785
H2-T10	-0.54	1.14
	-0.54	0.417
Gpsm3	-0.53	0.83
Gbp7	-0.53	1.12
Setd1b	-0.53	1.18
Irf2bp1	-0.53	1.02
Mllt6	-0.53	1.29
Tardbp	-0.53	1.1
AA467197	-0.53	0.799
Myof	-0.53	0.982
Bcl11b	-0.53	1.27
Hdac7	-0.53	0.971
Tnfaip8	-0.53	1.18
Txndc5	-0.53	1.86
Fam43a	-0.53	0.905
Tmpo	-0.53	1.53
Zfp983	-0.53	0.555
Ccr5	-0.53	0.533
Ly86	-0.52	0.887
Sac3d1	-0.52	0.536
Cacnb3	-0.52	0.976
Hspa5	-0.52	1.75
Serpinb6b	-0.52	0.979
Wdfy4	-0.52	0.796
Slc15a3	-0.52	1.05
BC030870	-0.52	0.709
Gm15122	-0.52	0.401
Tut4	-0.52	0.613
Pik3c2b	-0.52	1.29
Ifi208	-0.52	0.717
Slc31a2	-0.52	0.991
Ighv1-19	-0.52	0.36
Rasgrp2	-0.52	0.489
Zfp664	-0.52	1.53
Cip2a	-0.52	0.698
Relt	-0.51	1.11
Ormdl2	-0.51	1.33
Lrrc25	-0.51	0.91
Actr6	-0.51	0.524
Defa-ps18	-0.51	0.352
Otulinl	-0.51	0.845
Mdc1	-0.51	0.933
Klf16	-0.51	0.933
Ighm	-0.51	0.837
Ly6a	-0.51	1.39
Rasa4	-0.51	0.705
Add3	-0.51	0.973
Ncbp2	-0.51	0.864
Rab8b	-0.51	1.12
Baz1b	-0.51	1.21
Atp2a2	-0.51	0.862
Bcl6	-0.51	0.879
Ift140	-0.51	0.837
Cd48	-0.51	0.864
U90926	-0.51	0.435
Zcchc2	-0.51	1.32
Cd79a	-0.51	0.663
Zbtb33	-0.51	0.591
Plcb2	-0.51	0.748
Arl10	-0.51	0.601
Usp1	-0.51	1.23
Nfatc1	-0.51	0.785
Hpse	-0.51	1.32
Gprasp1	-0.51	0.704
Znhit3	-0.51	0.694
Caap1	-0.51	0.913
Eif4e3	-0.51	0.892
Ckap2l	-0.51	0.783
Ccr6	-0.5	0.441
Samhd1	-0.5	0.877
Pstpip1	-0.5	1.09
Igsf9	-0.5	0.907
Ntng2	-0.5	0.728
Kdm1b	-0.5	0.924
Gm12696	-0.5	0.473
Fbxo5	-0.5	0.982
Itgax	-0.5	1.17
Fbxl14	-0.5	1.15
Tyrobp	-0.5	1
Aurkb	-0.5	1.15
Csf2rb2	-0.5	0.837
Ccdc88b	-0.5	1.11
Siglece	-0.5	1.11
Gm12407	-0.5	0.379
Gpx7	-0.5	0.559
Igkv3-2	-0.5	0.355
Nfkbid	-0.5	1.04
Glipr2	-0.5	1.13
Dnaaf5	-0.5	0.845
Pigh	-0.5	0.745
Rnf34	-0.5	1.1
Lck	-0.5	0.592
Traf3ip1	-0.5	0.698
2310001H17Rik	-0.5	0.635
Kif2c	-0.5	0.783
Polr3k	-0.5	1.25
Mdfic	-0.5	0.804
Ighv1-62-2	-0.5	0.285
H2-Ob	-0.5	0.65
Ywhag	-0.5	1.57
L3mbtl3	-0.49	0.661
Ankle1	-0.49	0.436
Fam174a	-0.49	1.07
Traf4	-0.49	0.988
Ddx11	-0.49	0.73
Tespa1	-0.49	0.595
Igkv8-24	-0.49	0.27
Fam208a	-0.49	0.788
Evpl	-0.49	0.397
Pgm5	-0.49	0.492
Ccdc34	-0.49	0.888
Stx11	-0.49	0.482
Vav1	-0.49	0.966
Fhod1	-0.49	1.37
1700030K09Rik	-0.49	0.697
Phf6	-0.49	0.739
Ifi27l2a	-0.49	0.548
Nedd9	-0.49	0.779
Mtf2	-0.49	0.796
Ripor2	-0.49	0.66
Arhgef1	-0.49	0.769
Il2rg	-0.49	0.602
Pag1	-0.49	0.65
Trim14	-0.49	0.957
Cdc7	-0.49	0.61
Nkap	-0.49	0.821
Srgn	-0.49	0.834
Csf2ra	-0.49	1.58
Cd1d1	-0.49	0.798
Fzd7	-0.49	0.79
Rubcn	-0.48	0.79
Creld1	-0.48	0.561
Cabp4	-0.48	0.543
Taf6	-0.48	0.924
Zbtb18	-0.48	1.09
Klhl6	-0.48	0.641
Tbc1d10c	-0.48	0.563
Gls	-0.48	0.876
Hdc	-0.48	0.319
Zfp800	-0.48	0.545
Dok3	-0.48	0.66
Fcgr2b	-0.48	0.602
Cipc	-0.48	0.82
Fxr1	-0.48	1.33
Pot1b	-0.48	0.91
Bdp1	-0.48	1
Mrps2	-0.48	0.823
Clec7a	-0.48	0.562
Cep192	-0.48	0.689
2210407C18Rik	-0.48	0.448
Aunip	-0.48	0.494
Mki67	-0.48	1.02
Fcrl5	-0.48	0.588
Thg1l	-0.48	0.627
Cnot3	-0.48	1
Fnbp1	-0.48	0.875
Lyz2	-0.48	1.2
Rinl	-0.48	0.837
Lmnb2	-0.47	0.47
Csrp2	-0.47	0.492
Chtf8	-0.47	1.1
Igkv8-27	-0.47	0.251
H2-Oa	-0.47	0.559
Carmil2	-0.47	0.631
Csk	-0.47	0.609
Nckap1l	-0.47	0.967
Lrmp	-0.47	0.672
Trgv2	-0.47	0.336
Tubb5	-0.47	1.29
Lin52	-0.47	0.612
Bcl2a1d	-0.47	0.746
Adora2a	-0.47	0.76
Gimap3	-0.47	0.836
Zkscan3	-0.47	0.812
Lhpp	-0.47	0.617
Fhl1	-0.47	0.908
Rftn1	-0.47	0.688
Sumo2	-0.47	0.788
Edem1	-0.47	1.5
Lag3	-0.47	0.595
Enkd1	-0.47	0.41
Lsp1	-0.47	0.624
Pole4	-0.47	1.03
Adrb2	-0.47	0.572
Ppm1m	-0.47	0.602
Isyna1	-0.47	1.29
Kpna2	-0.47	1.01
Gtf3c4	-0.47	1
Ubfd1	-0.47	0.936
Hp	-0.47	0.658
Gm45713	-0.46	0.523
Rcc2	-0.46	1.15
Cnn2	-0.46	0.911
Lacc1	-0.46	0.647
Hectd4	-0.46	0.734
Kitl	-0.46	0.546
Gng2	-0.46	0.978
Golph3l	-0.46	0.746
Ms4a6b	-0.46	0.842
B4gat1	-0.46	0.68
Cd84	-0.46	0.887
Tpst1	-0.46	0.62
E2f2	-0.46	1.33
Tcof1	-0.46	0.821
Smc4	-0.46	0.893
Pknox1	-0.46	0.913
Top2a	-0.46	0.957
Stx16	-0.46	0.919
Asf1a	-0.46	0.768
Tcirg1	-0.46	0.862
Dimt1	-0.46	0.591
Sh3kbp1	-0.46	0.631
Ahsa1	-0.46	0.525
Osbpl8	-0.45	0.561
Ugt2a3	-0.45	0.298
Rcor1	-0.45	1.1
Ttc4	-0.45	0.603
Ctcf	-0.45	1.12
Dalrd3	-0.45	0.633
Tmem173	-0.45	0.818
Mcm4	-0.45	0.711
Eri1	-0.45	0.935
Fmnl3	-0.45	0.548
Apol7c	-0.45	0.234
Raf1	-0.45	0.941
Slc40a1	-0.45	0.547
Slc28a3	-0.45	0.982
Mcm3	-0.45	1.14
Bid	-0.45	0.848
Map3k4	-0.45	0.746
Kpna3	-0.45	1.05
Zfp322a	-0.45	0.66
Coro1a	-0.45	0.696
Txlna	-0.45	1.03
Parp3	-0.45	0.679
Adamdec1	-0.45	1.08
Grk2	-0.45	1.09
Sirt1	-0.45	0.983
Myc	-0.45	1.05
Cxcl5	-0.45	0.232
Lpar5	-0.45	0.548
Serpina1e	-0.45	0.509
Cyld	-0.45	1.12
Olfm4	-0.44	0.443
Gatm	-0.44	0.519
Mboat1	-0.44	0.345
Pip4k2b	-0.44	0.739
Wdr82	-0.44	0.914
Samd9l	-0.44	0.848
Kat2a	-0.44	0.692
Arhgef39	-0.44	0.775
Ylpm1	-0.44	0.923
Cryab	-0.44	0.455
Zup1	-0.44	0.748
Fscn1	-0.44	0.512
Tfap4	-0.44	0.688
Syk	-0.44	0.748
Tet3	-0.44	0.637
Rest	-0.44	0.67
Rfx1	-0.44	0.559
Sep-04	-0.44	0.549
Pde7a	-0.44	0.728
Dock2	-0.44	0.557
Noc3l	-0.44	0.672
Ighv1-80	-0.44	0.292
Hmces	-0.44	0.62
Gnpda1	-0.44	0.677
Adam17	-0.44	0.973
Mob1a	-0.44	0.785
Arid1b	-0.44	0.898
Mfsd7a	-0.44	0.536
Mar-01	-0.44	0.573
Mir17hg	-0.44	0.536
Mavs	-0.44	0.622
H2-DMa	-0.44	0.544
Cbfb	-0.44	0.647
Ncoa3	-0.44	0.941
Igkv7-33	-0.44	0.261
Pmp22	-0.44	0.856
Cpsf6	-0.44	0.827
Traf3ip3	-0.44	0.445
Trp53rka	-0.43	0.548
Atat1	-0.43	0.559
Tcrg-V7	-0.43	0.277
Camta2	-0.43	0.99
Brd3	-0.43	0.788
Ptprcap	-0.43	0.456
Dusp28	-0.43	0.448
Prrc2a	-0.43	1.02
Smchd1	-0.43	0.691
Ppat	-0.43	0.607
Dhx16	-0.43	0.597
Rassf2	-0.43	0.66
Tyk2	-0.43	0.996
Tmem168	-0.43	0.661
Slf2	-0.43	0.755
Psmc3ip	-0.43	0.495
Mad2l1	-0.43	0.927
Mtss1	-0.43	0.553
Arpc5l	-0.43	0.772
Qk	-0.43	0.584
Tedc1	-0.43	0.812
Evi2a	-0.43	0.593
Lancl2	-0.43	0.605
Mgam2-ps	-0.43	0.645
Tle4	-0.43	0.979
Phf11c	-0.43	0.39
E2f1	-0.43	0.632
Eef1akmt2	-0.43	0.525
Kdm3b	-0.43	0.809
Hnf4g	-0.43	0.525
Dnajb1	-0.43	0.501
Dhx29	-0.43	0.798
Lbr	-0.43	0.372
Limd1	-0.43	1.21
Nup153	-0.43	0.487
Kcne3	-0.42	0.629
Map7d1	-0.42	0.907
Eef2k	-0.42	0.819
Nup205	-0.42	0.837
Ccl19-ps1	-0.42	0.269
Hyou1	-0.42	0.768
Mapk11	-0.42	0.534
Traf5	-0.42	0.471
Ighg3	-0.42	0.53
Jak3	-0.42	0.756
Noa1	-0.42	0.754
Tnfsf9	-0.42	0.28
Trp53i11	-0.42	0.749
Tmem131l	-0.42	0.543
Med20	-0.42	0.597
Canx	-0.42	1.18
Slc9a1	-0.42	0.758
D030056L22Rik	-0.42	0.53
Pclaf	-0.42	0.753
Cflar	-0.42	1.32
Psmb9	-0.42	0.49
Calr	-0.42	0.737
Hspd1	-0.42	0.93
Fem1b	-0.42	0.755
S100g	-0.42	0.206
Fcrl1	-0.42	0.476
Hist1h4i	-0.42	0.365
Ldb3	-0.42	0.662
Cyth4	-0.42	0.683
Aplp1	-0.42	0.546
Zmiz2	-0.42	0.971
Pim2	-0.42	0.598
Lgr4	-0.42	0.733
Prex1	-0.42	0.747
Als2	-0.42	0.746
Lct	-0.42	0.28
4930503L19Rik	-0.42	0.318
Rac2	-0.42	0.601
Cd8a	-0.41	0.548
Setdb1	-0.41	0.62
Pof1b	-0.41	0.793
Clec2d	-0.41	0.418
Mob3a	-0.41	0.559
Gm23251	-0.41	0.214
Smc2	-0.41	0.602
Map4k2	-0.41	0.513
E130309D02Rik	-0.41	0.588
Zfp207	-0.41	0.895
Rere	-0.41	0.924
Vwa5a	-0.41	1
Gopc	-0.41	0.573
Cenpj	-0.41	0.448
Gtf2h3	-0.41	0.771
Troap	-0.41	0.555
Limd2	-0.41	0.581
Irf8	-0.41	1.2
Sap30	-0.41	0.672
Bach2	-0.41	0.461
Pprc1	-0.41	1.01
Clec4n	-0.41	0.396
Hes1	-0.41	0.508
Cmtm7	-0.41	0.598
Rad50	-0.41	0.677
S1pr3	-0.41	0.412
Dsn1	-0.41	0.497
Sep-11	-0.41	0.62
Itpripl2	-0.41	0.886
Eif1b	-0.41	0.66
Bmi1	-0.41	0.735
Cks2	-0.41	0.755
Fam53c	-0.41	0.787
Tomm40	-0.41	0.537
Atf6b	-0.41	0.827
Prkcd	-0.41	1.15
Mis12	-0.41	0.594
Hnrnpab	-0.41	0.632
Gm4204	-0.41	0.543
Zcchc8	-0.41	0.911
Htra2	-0.41	0.808
Nol8	-0.41	0.633
Gm45133	-0.41	0.525
Rrp7a	-0.41	0.7
Lum	-0.41	0.343
Mxd4	-0.4	0.884
Ptges3-ps	-0.4	0.487
Noc2l	-0.4	0.646
Cd79b	-0.4	0.363
Mfng	-0.4	0.429
Adcy7	-0.4	0.518
2010010A06Rik	-0.4	0.332
Unc119	-0.4	0.419
Klhl24	-0.4	0.367
Notch2	-0.4	0.558
Parp14	-0.4	0.658
Mif4gd	-0.4	0.867
Pglyrp2	-0.4	0.448
Lgalsl	-0.4	0.661
Ppp3cc	-0.4	0.6
Arhgap45	-0.4	0.448
Zfp638	-0.4	0.718
D2hgdh	-0.4	0.624
Dkc1	-0.4	0.708
Cd2	-0.4	0.454
Per2	-0.4	0.533
Pcna	-0.4	0.976
Gm20506	-0.4	0.259
Trim5	-0.4	0.543
Dnmt1	-0.4	0.739
Smarcb1	-0.4	0.674
Gm21811	-0.4	0.447
Ccdc90b	-0.4	0.439
Aif1	-0.4	0.536
Atic	-0.4	0.796
Cd8b1	-0.4	0.282
Vpreb3	-0.4	0.384
Khsrp	-0.4	0.896
BC037034	-0.4	0.48
Tnrc18	-0.4	0.607
Ripk2	-0.4	0.51
Kmt2c	-0.39	0.645
Cep57	-0.39	0.637
Ptma	-0.39	1.14
Slc25a37	-0.39	1.12
Trim28	-0.39	0.586
Adgre5	-0.39	0.846
Iglc1	-0.39	0.189
Igkv1-135	-0.39	0.254
Tent4a	-0.39	0.605
Rasl11a	-0.39	0.268
Mbnl1	-0.39	0.637
Incenp	-0.39	0.898
Npc1l1	-0.39	0.655
Rad51	-0.39	0.741
Zfp935	-0.39	0.38
Larp1	-0.39	0.686
Gins3	-0.39	0.47
Lipo3	-0.39	0.531
Enoph1	-0.39	0.555
Arhgap27os3	-0.39	0.36
Blvrb	-0.39	0.548
Macf1	-0.39	0.541
Shroom3	-0.39	0.446
Naaladl1	-0.39	0.585
Hnrnph3	-0.39	0.748
Prpsap2	-0.39	0.589
Sh2d3c	-0.39	0.735
Lzic	-0.39	0.696
Plagl2	-0.39	0.538
Lsm10	-0.39	0.338
Ighv3-1	-0.39	0.186
Adam8	-0.39	0.306
Tbccd1	-0.39	0.614
Dna2	-0.39	0.484
Ccdc50	-0.39	0.747
Adcy6	-0.39	0.568
Ptbp1	-0.39	0.56
Tfdp1	-0.39	0.503
Dhx30	-0.39	0.775
Pank4	-0.39	0.718
Prr14l	-0.39	0.634
Igkv14-100	-0.39	0.29
Soat1	-0.39	0.6
Ighv1-74	-0.39	0.203
Itpr3	-0.39	0.929
Ints3	-0.38	0.436
Ncf2	-0.38	0.818
Rbm15b	-0.38	0.837
Gm12940	-0.38	0.559
Elf4	-0.38	0.846
Pcolce	-0.38	0.578
Tmem39b	-0.38	0.384
Kif22	-0.38	0.585
Cdkn2c	-0.38	0.497
Pced1a	-0.38	0.435
Rbbp4	-0.38	0.795
Msl2	-0.38	0.896
Ehf	-0.38	0.789
Zfp422	-0.38	0.481
Mcm6	-0.38	0.723
Stt3b	-0.38	1.02
Twistnb	-0.38	0.575
Lpxn	-0.38	0.451
Ptprs	-0.38	0.693
Kifc1	-0.38	0.634
Caprin1	-0.38	0.785
S1pr4	-0.38	0.385
Exd2	-0.38	0.673
Cstf3	-0.38	0.796
Snx27	-0.38	0.622
Pdia6	-0.38	1.03
Syt5	-0.38	0.255
Nelfa	-0.38	0.705
Pou2af1	-0.38	0.423
Cbl	-0.38	0.543
Twsg1	-0.38	0.595
Rbm43	-0.38	0.45
Wdr92	-0.38	0.566
Cyba	-0.38	1.04
Plppr3	-0.38	0.471
Cep250	-0.38	0.448
Tor3a	-0.38	0.582
Luc7l3	-0.38	0.596
Scaf4	-0.38	0.734
Fkrp	-0.38	0.554
Kat6a	-0.38	0.482
Rc3h1	-0.38	0.91
Ighv10-3	-0.38	0.177
Asah2	-0.38	0.46
Slc39a6	-0.38	0.438
Bst2	-0.37	0.334
Gemin6	-0.37	0.461
Heatr5a	-0.37	0.587
Mybl2	-0.37	0.542
Hmgxb4	-0.37	0.436
Ado	-0.37	0.634
Rnf19b	-0.37	0.804
Spdl1	-0.37	0.452
Rfc1	-0.37	0.606
Hnrnph1	-0.37	0.672
Gm2962	-0.37	0.192
Csf1	-0.37	0.579
Tmem123	-0.37	0.408
Irak3	-0.37	0.493
Birc5	-0.37	0.301
Irf1	-0.37	0.525
Hmgb1	-0.37	0.979
Hmgb1	-0.37	0.979
Hmgb1	-0.37	0.979
Hmgb1	-0.37	0.979
Hmgb1	-0.37	0.979
Hmgb1	-0.37	0.979
Hmgb1	-0.37	0.979
Hmgb1	-0.37	0.979
Psd4	-0.37	0.678
Siva1	-0.37	0.366
Abcc5	-0.37	0.565
Adat2	-0.37	0.316
Ddx51	-0.37	0.525
Fam83b	-0.37	0.482
Ube2d1	-0.37	0.448
2810004N23Rik	-0.37	0.391
Pced1b	-0.37	0.341
Igkv2-109	-0.37	0.172
Fam78a	-0.37	0.453
Igkv9-120	-0.37	0.174
Kif15	-0.37	0.533
Ighv8-5	-0.37	0.23
Mdm4	-0.37	0.698
Ero1lb	-0.37	0.594
Gpr35	-0.37	0.597
Srsf2	-0.37	0.713
Uhrf2	-0.37	0.727
Rbm45	-0.37	0.45
Cwf19l1	-0.37	0.519
Clic5	-0.37	0.364
Tmem138	-0.37	0.391
Mcm2	-0.37	0.824
Rel	-0.37	0.377
Ppp1r8	-0.37	0.727
Pias3	-0.37	0.59
G3bp1	-0.37	0.67
Cggbp1	-0.37	0.827
Hsd17b2	-0.37	0.658
Il17ra	-0.37	0.54
Fignl1	-0.37	0.31
Klhl36	-0.37	0.4
Rcn2	-0.37	0.424
Tmed1	-0.37	0.29
Nap1l1	-0.37	0.605
Tspo	-0.37	0.592
Ccdc134	-0.36	0.57
Fermt3	-0.36	0.677
Cd72	-0.36	0.36
Igkv6-23	-0.36	0.173
Kbtbd11	-0.36	0.383
Fam241a	-0.36	0.506
Rpa1	-0.36	0.725
H2-K2	-0.36	0.303
Dph2	-0.36	0.46
Slc17a9	-0.36	0.56
Fyb	-0.36	0.335
Zfp146	-0.36	0.416
Capn2	-0.36	0.444
Amd1	-0.36	0.661
Nek7	-0.36	0.523
Mlec	-0.36	0.554
Ppp2r1b	-0.36	0.605
Zfx	-0.36	0.542
Zfp276	-0.36	0.597
Haus8	-0.36	0.397
H2afy	-0.36	0.856
Fbxw7	-0.36	0.598
Atp11a	-0.36	0.328
Med21	-0.36	0.45
Nek2	-0.36	0.444
Snx30	-0.36	0.341
Svip	-0.36	0.364
Ddx41	-0.36	0.463
Srsf1	-0.36	0.806
Upf1	-0.36	0.717
Pla2g7	-0.36	0.566
H2-DMb1	-0.36	0.417
Elf1	-0.36	0.447
Nutf2	-0.36	0.503
Nbeal2	-0.36	0.717
Arhgap25	-0.36	0.376
Maz	-0.36	0.379
Hnrnpa2b1	-0.36	0.93
Tnfrsf14	-0.36	0.36
Ccdc88c	-0.36	0.302
Cbx1	-0.36	0.746
Traf3	-0.36	0.633
Otud4	-0.36	0.476
Mx1	-0.36	0.391
Serpina3f	-0.36	0.584
Lgals1	-0.36	0.541
Spc24	-0.36	0.358
Impa2	-0.36	0.499
Pinx1	-0.36	0.417
Ighv1-15	-0.36	0.163
Cbx5	-0.36	0.793
Tmem206	-0.36	0.363
Madd	-0.36	0.609
Tti1	-0.36	0.605
Gm17112	-0.36	0.234
Cyr61	-0.36	0.197
Arih1	-0.36	0.841
Pole2	-0.36	0.373
Nck1	-0.35	0.559
Ttc9c	-0.35	0.55
Dmpk	-0.35	0.306
Tnfrsf11a	-0.35	0.55
Zmynd19	-0.35	0.557
Cog5	-0.35	0.423
Rrm1	-0.35	0.592
Khnyn	-0.35	0.611
Igkv3-9	-0.35	0.229
Tspan32	-0.35	0.337
Gltp	-0.35	0.748
Pea15a	-0.35	0.62
Tcea1	-0.35	0.468
Apex1	-0.35	0.304
Rdh16	-0.35	0.473
Ints11	-0.35	0.611
Gm11437	-0.35	0.313
Rangap1	-0.35	0.464
Usf3	-0.35	0.637
Ranbp6	-0.35	0.505
Dok4	-0.35	0.469
Sparc	-0.35	0.711
Ears2	-0.35	0.379
Isg20	-0.35	0.43
Nfatc2ip	-0.35	0.45
Zfp952	-0.35	0.36
Ighv1-53	-0.35	0.231
Prkd2	-0.35	0.418
Rnf187	-0.35	0.543
Igkv13-84	-0.35	0.197
Hsf1	-0.35	0.561
Eif4a2	-0.35	0.663
Nsd2	-0.35	0.746
Polh	-0.35	0.306
Tnrc6b	-0.35	0.451
Bend7	-0.35	0.424
Tpx2	-0.35	0.602
Xpo1	-0.35	0.602
Neurl4	-0.35	0.389
Hspe1	-0.35	0.415
Tmppe	-0.35	0.458
Dok1	-0.35	0.448
Ptges3	-0.35	0.72
Rrs1	-0.35	0.425
Isoc1	-0.35	0.652
Igkv5-48	-0.35	0.156
Nde1	-0.35	0.555
Sppl2b	-0.35	0.31
Ifit3b	-0.34	0.247
Lipt2	-0.34	0.272
Skil	-0.34	0.336
Apobec3	-0.34	0.487
Myo7a	-0.34	0.641
Sbk1	-0.34	0.302
Ilf3	-0.34	0.45
Cherp	-0.34	0.541
Ogt	-0.34	0.535
Nkg7	-0.34	0.221
Nufip2	-0.34	0.729
Tns3	-0.34	0.487
Suv39h1	-0.34	0.628
H2afx	-0.34	0.346
Trpv2	-0.34	0.393
6030458C11Rik	-0.34	0.537
Fli1	-0.34	0.338
Aoc1	-0.34	0.224
Aspg	-0.34	0.291
Hells	-0.34	0.344
Naip6	-0.34	0.369
Nxt2	-0.34	0.345
Fam118a	-0.34	0.459
Phf11d	-0.34	0.39
Sel1l	-0.34	0.499
Kpna4	-0.34	0.66
Fut2	-0.34	0.31
Il27	-0.34	0.21
Lig1	-0.34	0.517
Api5	-0.34	0.745
Ttll3	-0.34	0.27
Ncapd2	-0.34	0.656
Crebzf	-0.34	0.533
Mical2	-0.34	0.472
Mical2	-0.34	0.472
Mical2	-0.34	0.472
Mical2	-0.34	0.472
Mical2	-0.34	0.472
Mical2	-0.34	0.472
Mical2	-0.34	0.472
Mical2	-0.34	0.472
Pigv	-0.34	0.38
Gngt2	-0.34	0.353
Dusp10	-0.34	0.389
Iqsec1	-0.34	0.469
Cdc45	-0.34	0.53
Vamp1	-0.34	0.358
Trim72	-0.34	0.422
Arhgef6	-0.34	0.363
Fam49b	-0.34	0.541
Zfp84	-0.34	0.453
Gm22270	-0.34	0.222
Adgrg7	-0.34	0.559
Mogs	-0.34	0.449
Tex10	-0.34	0.28
Ighv1-76	-0.34	0.151
Hcfc1	-0.34	0.36
Kti12	-0.34	0.31
Gm22175	-0.34	0.155
AU020206	-0.34	0.538
Alg3	-0.34	0.337
Gimap1	-0.34	0.283
Prdm2	-0.34	0.358
Mgme1	-0.33	0.383
C330018D20Rik	-0.33	0.533
Ppp1r9b	-0.33	0.671
Vasp	-0.33	0.633
Zfp24	-0.33	0.578
Rpa3	-0.33	0.497
Nr2f6	-0.33	0.306
Clk1	-0.33	0.651
Tsr1	-0.33	0.342
Ccne1	-0.33	0.327
Ptger1	-0.33	0.515
Ighv1-66	-0.33	0.162
Gm12250	-0.33	0.299
Rras2	-0.33	0.448
Nfkb2	-0.33	0.525
Hcls1	-0.33	0.613
Ptk2b	-0.33	0.512
Scrib	-0.33	0.504
Tcp1	-0.33	0.658
Marf1	-0.33	0.512
Paxip1	-0.33	0.481
Lrp12	-0.33	0.256
H2-M2	-0.33	0.245
Ccnd3	-0.33	0.5
Gm25492	-0.33	0.154
Cdkn2b	-0.33	0.363
Igtp	-0.33	0.203
Zfp646	-0.33	0.396
Clcf1	-0.33	0.322
Epm2aip1	-0.33	0.453
Grwd1	-0.33	0.502
Hgh1	-0.33	0.365
1700058P15Rik	-0.33	0.263
Trmt2a	-0.33	0.555
Ankrd10	-0.33	0.538
Mon1b	-0.33	0.463
Sarnp	-0.33	0.628
Ccdc137	-0.33	0.491
Gm9800	-0.33	0.356
Ankrd52	-0.33	0.36
Mrfap1	-0.33	0.669
Cep95	-0.33	0.436
Cse1l	-0.33	0.541
Tjp3	-0.33	0.371
Pex10	-0.33	0.261
Trim35	-0.33	0.351
Washc4	-0.33	0.265
Cdca8	-0.33	0.4
Map1s	-0.33	0.534
Gm26387	-0.33	0.15
Csf2rb	-0.33	0.424
Ppwd1	-0.33	0.33
Gm16161	-0.33	0.162
Metap2	-0.32	0.723
Top1	-0.32	0.581
Ep300	-0.32	0.496
Cenpc1	-0.32	0.397
Gtpbp3	-0.32	0.353
Gm2a	-0.32	0.39
Lyl1	-0.32	0.319
Bub1	-0.32	0.459
H3f3a	-0.32	0.614
AI480526	-0.32	0.356
Arhgef19	-0.32	0.171
Gm16276	-0.32	0.151
Fancg	-0.32	0.448
Dnajb11	-0.32	0.486
Slc8b1	-0.32	0.474
Gm11585	-0.32	0.361
Zdhhc18	-0.32	0.493
Slc41a1	-0.32	0.346
C1qbp	-0.32	0.565
Sep-06	-0.32	0.374
Slc44a2	-0.32	0.399
Cep55	-0.32	0.246
Slc25a38	-0.32	0.467
Pomt1	-0.32	0.424
Shisa5	-0.32	0.444
Rexo2	-0.32	0.469
Phlpp2	-0.32	0.445
Pom121	-0.32	0.261
Scd1	-0.32	0.301
Ppard	-0.32	0.341
Spout1	-0.32	0.449
Rpp30	-0.32	0.369
Dcn	-0.32	0.388
Arhgap17	-0.32	0.581
Gna12	-0.32	0.453
Pbx2	-0.32	0.365
Ipo7	-0.32	0.453
Zcchc10	-0.32	0.315
Ptpn1	-0.32	0.388
Atp11c	-0.32	0.345
Anp32e	-0.32	0.462
Actr5	-0.32	0.365
Pla2g4a	-0.32	0.227
Dgcr8	-0.32	0.342
D16Ertd472e	-0.32	0.226
Cdca2	-0.32	0.371
Snora28	-0.32	0.154
Dpt	-0.32	0.446
Rbmxl1	-0.32	0.492
Exosc8	-0.32	0.47
Nlrp9b	-0.32	0.336
4921524J17Rik	-0.32	0.306
Cntrl	-0.32	0.358
Aldh1b1	-0.32	0.309
Smarcd2	-0.32	0.464
Rrnad1	-0.32	0.424
Pdia3	-0.32	0.636
Man2b1	-0.31	0.572
Grap	-0.31	0.261
Exosc3	-0.31	0.51
Msl3	-0.31	0.561
Rdx	-0.31	0.322
Sorl1	-0.31	0.369
Cad	-0.31	0.408
Utp15	-0.31	0.338
Gm25747	-0.31	0.135
Sart3	-0.31	0.561
Akirin2	-0.31	0.379
Cdk1	-0.31	0.458
Pogz	-0.31	0.429
Gba2	-0.31	0.413
C1qtnf12	-0.31	0.186
Sgpp1	-0.31	0.367
Smarca4	-0.31	0.546
Unc119b	-0.31	0.504
Usp45	-0.31	0.336
Ptprj	-0.31	0.348
Oas1b	-0.31	0.218
Fbrs	-0.31	0.392
Ppp2r5a	-0.31	0.491
Uprt	-0.31	0.212
Nsmaf	-0.31	0.342
Sf3a1	-0.31	0.536
Gm14018	-0.31	0.157
Anp32a	-0.31	0.389
Lyn	-0.31	0.555
Camkk1	-0.31	0.359
Cd68	-0.31	0.412
Polr2g	-0.31	0.39
Zc3h8	-0.31	0.318
Csnk2a2	-0.31	0.459
Tmub1	-0.31	0.267
Nup133	-0.31	0.428
Cdc42ep2	-0.31	0.194
Stk4	-0.31	0.448
Cfap298	-0.31	0.262
Mettl3	-0.31	0.338
AI597479	-0.31	0.393
Mir31	-0.31	0.148
Mir8103	-0.31	0.143
Kmt5a	-0.31	0.471
Il33	-0.31	0.183
Dnajc3	-0.31	0.581
Kcnk6	-0.31	0.388
Racgap1	-0.31	0.508
Lrrc47	-0.31	0.424
Nup160	-0.31	0.274
Ttc32	-0.31	0.351
Abracl	-0.31	0.474
Rapgef1	-0.31	0.413
Zfp362	-0.31	0.279
BC051226	-0.31	0.186
Tap1	-0.31	0.522
Pank1	-0.31	0.232
Mipep	-0.31	0.306
Prkacb	-0.31	0.309
Fabp6	-0.3	0.131
Plb1	-0.3	0.321
Slbp	-0.3	0.384
Yy1	-0.3	0.496
Smcr8	-0.3	0.355
Zfp839	-0.3	0.388
Gm27003	-0.3	0.194
Gramd1a	-0.3	0.326
Rnf146	-0.3	0.496
Armcx3	-0.3	0.338
Sh2b3	-0.3	0.356
Llgl1	-0.3	0.432
Cotl1	-0.3	0.435
Ccnb2	-0.3	0.448
Polr3e	-0.3	0.388
Pla2g16	-0.3	0.214
Set	-0.3	0.59
Map3k5	-0.3	0.383
Inava	-0.3	0.313
Polr2a	-0.3	0.395
Zfp710	-0.3	0.419
Mfsd14a	-0.3	0.383
Ubtf	-0.3	0.273
Rnf123	-0.3	0.416
Zfp260	-0.3	0.411
Arhgef3	-0.3	0.389
Orc4	-0.3	0.384
Gpr180	-0.3	0.436
Med14	-0.3	0.334
Brpf3	-0.3	0.48
Cct8	-0.3	0.661
Znhit6	-0.3	0.337
Hdac10	-0.3	0.299
Chek2	-0.3	0.386
Izumo1r	-0.3	0.199
Nup210	-0.3	0.336
Zbed4	-0.3	0.37
Trim12c	-0.3	0.347
Papola	-0.3	0.564
Ruvbl1	-0.3	0.436
2810410L24Rik	-0.3	0.206
Pkn3	-0.3	0.275
Casd1	-0.3	0.31
Cdkn1b	-0.3	0.387
Gnptab	-0.3	0.344
Zgpat	-0.3	0.4
Ubap2	-0.3	0.535
Fgfr1op2	-0.3	0.609
Jkamp	-0.3	0.364
Spata2	-0.3	0.396
Hexb	-0.3	0.458
Reep4	-0.3	0.338
Trmt1l	-0.3	0.251
E2f4	-0.3	0.544
Pde5a	-0.3	0.393
Capn1	-0.3	0.347
Zfp984	-0.3	0.355
Spaca4	-0.3	0.222
5031439G07Rik	-0.3	0.459
Dnaaf2	-0.3	0.285
Plbd1	-0.3	0.542
Irf2bpl	-0.3	0.354
Sapcd2	-0.3	0.329
Cntrob	-0.3	0.336
Cdca4	-0.3	0.431
Nrm	-0.3	0.232
Fes	-0.3	0.457
Cct4	-0.3	0.448
Zbtb48	-0.3	0.234
0610030E20Rik	-0.3	0.436
Kif4	-0.3	0.351
Tefm	-0.3	0.311
Fyttd1	-0.3	0.357
Trbv13-2	-0.3	0.134
Btbd19	-0.3	0.353
Cd300lf	-0.3	0.287
Ddx55	-0.29	0.463
Mapkbp1	-0.29	0.46
Nvl	-0.29	0.425
BC147527	-0.29	0.154
Trmt5	-0.29	0.3
Rab19	-0.29	0.281
Polr1b	-0.29	0.376
Gpx8	-0.29	0.242
Tbc1d25	-0.29	0.312
Tsen54	-0.29	0.285
Gm22620	-0.29	0.128
Rex1bd	-0.29	0.199
Snrnp48	-0.29	0.4
Brms1l	-0.29	0.3
Sin3a	-0.29	0.448
Ankle2	-0.29	0.473
Rnf149	-0.29	0.198
Hpf1	-0.29	0.45
Mapkapk3	-0.29	0.5
Btla	-0.29	0.272
Ermp1	-0.29	0.522
Mplkip	-0.29	0.418
Igha	-0.29	0.204
Dpp8	-0.29	0.362
Lysmd2	-0.29	0.285
Cpq	-0.29	0.379
Sep-08	-0.29	0.429
Dhx37	-0.29	0.351
Topbp1	-0.29	0.302
Alg1	-0.29	0.4
Tmc8	-0.29	0.438
Bud13	-0.29	0.336
Bfsp1	-0.29	0.236
Rcn3	-0.29	0.301
Tapbpl	-0.29	0.327
Tmem50b	-0.29	0.368
Dbf4	-0.29	0.313
Bgn	-0.29	0.476
Tmem33	-0.29	0.482
Snord55	-0.29	0.132
Casp3	-0.29	0.278
Mrm1	-0.29	0.299
Nipal3	-0.29	0.412
Slc7a6	-0.29	0.316
Ttf1	-0.29	0.346
1110038F14Rik	-0.29	0.204
Ddx31	-0.29	0.294
Prim1	-0.29	0.29
L1cam	-0.29	0.414
Ifi44	-0.29	0.222
Map3k1	-0.29	0.243
Lsm3	-0.29	0.278
Slc4a4	-0.29	0.261
Knop1	-0.29	0.357
Rgs13	-0.29	0.196
Tor4a	-0.29	0.473
Ppp2r5e	-0.29	0.459
Zfp62	-0.29	0.24
Bend5	-0.29	0.233
Mettl2	-0.29	0.305
Zbtb7a	-0.29	0.428
Agap2	-0.29	0.265
Rnf44	-0.29	0.322
Arid3a	-0.29	0.238
Foxj2	-0.29	0.329
Gm6563	-0.29	0.299
Atf7ip	-0.29	0.372
Snx12	-0.29	0.41
Itpkb	-0.29	0.316
Kifc5b	-0.28	0.324
Alg10b	-0.28	0.162
Rassf5	-0.28	0.246
Pcbp1	-0.28	0.461
Jakmip1	-0.28	0.291
Wdyhv1	-0.28	0.384
Ago2	-0.28	0.305
Twf2	-0.28	0.31
Krt19	-0.28	0.255
Scarf1	-0.28	0.189
Luc7l	-0.28	0.478
Slc11a1	-0.28	0.302
Laptm5	-0.28	0.31
Zscan26	-0.28	0.343
Ppp3cb	-0.28	0.454
Rybp	-0.28	0.219
Duox2	-0.28	0.173
Nqo2	-0.28	0.245
Taf1c	-0.28	0.366
Naip2	-0.28	0.492
Cxcr6	-0.28	0.272
Mknk1	-0.28	0.438
Nmt2	-0.28	0.386
Nuf2	-0.28	0.296
Usf1	-0.28	0.391
Ovca2	-0.28	0.161
Cetn2	-0.28	0.322
Maml1	-0.28	0.303
Klf2	-0.28	0.261
Lims1	-0.28	0.291
Nucks1	-0.28	0.539
Gm4673	-0.28	0.27
Akap8	-0.28	0.356
Brd2	-0.28	0.55
Mfsd4a	-0.28	0.155
Sep-01	-0.28	0.288
Pkdcc	-0.28	0.297
Ssb	-0.28	0.364
Cnp	-0.28	0.37
Ttc27	-0.28	0.23
Nasp	-0.28	0.366
Zc3h18	-0.28	0.408
H2-Ab1	-0.28	0.322
Cactin	-0.28	0.487
Dido1	-0.28	0.355
Elavl1	-0.28	0.409
Morc3	-0.28	0.327
Pptc7	-0.28	0.265
Bptf	-0.28	0.341
Pex26	-0.28	0.345
Pus1	-0.28	0.261
Timm21	-0.28	0.309
Dek	-0.28	0.314
Ypel2	-0.28	0.355
Rpap3	-0.28	0.254
Ubap2l	-0.28	0.442
Zfc3h1	-0.28	0.464
Mum1	-0.28	0.441
Mtf1	-0.28	0.361
Togaram1	-0.28	0.274
Zfp445	-0.28	0.171
Ddx19a	-0.28	0.266
Naa50	-0.28	0.399
Ttc14	-0.28	0.312
Fgd3	-0.28	0.307
Sfrp1	-0.28	0.316
2610318N02Rik	-0.28	0.171
Uros	-0.28	0.279
Fam168a	-0.28	0.322
Appl1	-0.28	0.264
Fam98b	-0.28	0.388
Rbbp5	-0.28	0.372
Pigt	-0.28	0.298
S1pr1	-0.28	0.268
Pbk	-0.28	0.412
Dgkz	-0.28	0.353
Tgfbr1	-0.28	0.283
Ifi30	-0.28	0.295
E2f5	-0.28	0.297
Gm24727	-0.27	0.113
Fads2	-0.27	0.25
Inpp5e	-0.27	0.261
mt-Rnr1	-0.27	0.278
Wdr13	-0.27	0.4
Clip2	-0.27	0.4
Suox	-0.27	0.318
2010016I18Rik	-0.27	0.204
Fam83e	-0.27	0.367
H2-T22	-0.27	0.372
H2-T22	-0.27	0.372
H2-T22	-0.27	0.372
H2-T22	-0.27	0.372
H2-T22	-0.27	0.372
H2-T22	-0.27	0.372
H2-T22	-0.27	0.372
H2-T22	-0.27	0.372
Btbd7	-0.27	0.201
Il2rb	-0.27	0.285
Hmgn3	-0.27	0.214
Rfc2	-0.27	0.294
Ppp4r2	-0.27	0.398
Tmem171	-0.27	0.224
Srm	-0.27	0.376
Serpinb5	-0.27	0.212
Rab11fip3	-0.27	0.342
Ankrd12	-0.27	0.397
Irf2	-0.27	0.32
Bcl3	-0.27	0.315
Plp2	-0.27	0.437
H2-Q4	-0.27	0.525
Cdc25c	-0.27	0.198
Gm10357	-0.27	0.124
Hat1	-0.27	0.337
Prepl	-0.27	0.438
Gspt1	-0.27	0.475
C330007P06Rik	-0.27	0.238
Tfb1m	-0.27	0.199
Ep400	-0.27	0.388
Usp39	-0.27	0.354
Clcc1	-0.27	0.405
Zfp217	-0.27	0.289
Pfas	-0.27	0.367
Phf12	-0.27	0.285
Klhl42	-0.27	0.31
Armc1	-0.27	0.428
Chd1l	-0.27	0.287
Socs5	-0.27	0.277
Hnrnpll	-0.27	0.324
Sec61a2	-0.27	0.216
Ptpra	-0.27	0.385
Pip5k1c	-0.27	0.245
Zfp180	-0.27	0.396
Kcnn4	-0.27	0.286
Dut	-0.27	0.329
Arhgap9	-0.27	0.288
Bcl2l12	-0.27	0.213
Sp100	-0.27	0.274
Arfrp1	-0.27	0.302
Gadd45gip1	-0.27	0.204
Krr1	-0.27	0.262
Trib2	-0.27	0.261
Zfr	-0.27	0.392
Wrn	-0.27	0.294
Rfc4	-0.27	0.31
Fbxw4	-0.27	0.326
Rab21	-0.27	0.4
Exoc8	-0.27	0.245
Ammecr1	-0.27	0.285
Gmip	-0.27	0.344
Hk1	-0.26	0.217
Uba6	-0.26	0.276
Eif3j1	-0.26	0.428
Anapc1	-0.26	0.432
Thoc7	-0.26	0.345
Ccnf	-0.26	0.234
Atxn7	-0.26	0.306
Mepce	-0.26	0.229
Cenps	-0.26	0.198
Des	-0.26	0.186
Nfyb	-0.26	0.325
Uggt1	-0.26	0.46
Gm13071	-0.26	0.123
Tstd2	-0.26	0.202
Cnot2	-0.26	0.369
Arl11	-0.26	0.198
Crcp	-0.26	0.274
Msantd2	-0.26	0.245
Tarbp2	-0.26	0.24
Pds5a	-0.26	0.375
Bmp4	-0.26	0.242
Pcnx3	-0.26	0.423
Gmcl1	-0.26	0.361
Xrcc1	-0.26	0.253
Mrto4	-0.26	0.235
Gm8034	-0.26	0.114
Tgfb1	-0.26	0.243
Mpp6	-0.26	0.36
Ccnb1	-0.26	0.289
A1cf	-0.26	0.272
Ncoa1	-0.26	0.279
Top2b	-0.26	0.312
Elovl5	-0.26	0.244
Supt16	-0.26	0.29
Srsf10	-0.26	0.272
Wnk1	-0.26	0.325
Slfn4	-0.26	0.137
Vps33b	-0.26	0.342
Ddx5	-0.26	0.409
Smug1	-0.26	0.315
Igkv4-90	-0.26	0.102
AI413582	-0.26	0.259
Ppil1	-0.26	0.322
Mau2	-0.26	0.281
Pla2g15	-0.26	0.29
Ddr1	-0.26	0.221
Hnrnpc	-0.26	0.306
Zdhhc24	-0.26	0.255
Gm37691	-0.26	0.159
Eed	-0.26	0.397
Siae	-0.26	0.202
Psmg2	-0.26	0.243
2810001G20Rik	-0.26	0.21
Sec24b	-0.26	0.35
Eral1	-0.26	0.321
Ddx23	-0.26	0.38
Rnf168	-0.26	0.301
Mme	-0.26	0.137
Hnrnpul2	-0.26	0.334
Mrpl24	-0.26	0.235
Apol7e	-0.26	0.24
Mphosph8	-0.26	0.222
Adamts10	-0.26	0.246
Hnrnpm	-0.26	0.471
Cdk13	-0.26	0.278
Dlat	-0.26	0.28
Raver1	-0.26	0.388
Ankhd1	-0.26	0.362
Tvp23b	-0.26	0.262
Maged1	-0.26	0.342
Il17rc	-0.26	0.163
Usp19	-0.26	0.411
Ttll12	-0.26	0.29
Wrap73	-0.26	0.226
Eps15	-0.26	0.375
Cenpn	-0.26	0.205
Cct7	-0.26	0.233
Atp6v0a2	-0.26	0.293
Tagap1	-0.26	0.273
Igkv8-30	-0.26	0.111
Vhl	-0.26	0.285
Ighv2-9	-0.26	0.106
Numa1	-0.26	0.328
Amt	-0.26	0.167
Cbx6	-0.26	0.265
Ankrd40	-0.25	0.271
Snu13	-0.25	0.373
Snu13	-0.25	0.373
Snu13	-0.25	0.373
Snu13	-0.25	0.373
Snu13	-0.25	0.373
Snu13	-0.25	0.373
Snu13	-0.25	0.373
Snu13	-0.25	0.373
Gt(ROSA)26Sor	-0.25	0.228
Smpdl3a	-0.25	0.281
Tra2b	-0.25	0.463
Nupl1	-0.25	0.152
Ube2z	-0.25	0.307
Naglu	-0.25	0.282
Knstrn	-0.25	0.261
Dpy19l1	-0.25	0.261
Pik3ca	-0.25	0.348
Rbm25	-0.25	0.331
Pnisr	-0.25	0.288
Gm7964	-0.25	0.265
Dcun1d2	-0.25	0.308
Ptges	-0.25	0.178
Ceacam1	-0.25	0.252
Itgae	-0.25	0.242
Cables2	-0.25	0.31
Crnkl1	-0.25	0.385
Orc2	-0.25	0.262
Pnn	-0.25	0.367
Esrp2	-0.25	0.337
Ighd	-0.25	0.189
Xlr4b	-0.25	0.214
Tubg1	-0.25	0.273
Vgll4	-0.25	0.21
Zfp746	-0.25	0.318
Mterf3	-0.25	0.342
Gm27010	-0.25	0.178
Nfatc3	-0.25	0.333
Ndc80	-0.25	0.262
Cct3	-0.25	0.28
Pdik1l	-0.25	0.293
Timm10	-0.25	0.261
Ezh2	-0.25	0.38
Zfp52	-0.25	0.162
Rap2a	-0.25	0.263
Prpf4b	-0.25	0.261
Casp8ap2	-0.25	0.236
B9d2	-0.25	0.221
Ms4a18	-0.25	0.266
Gm5547	-0.25	0.188
Phkg2	-0.25	0.333
Pigo	-0.25	0.336
Rrp9	-0.25	0.294
Fam3a	-0.25	0.199
Tcf3	-0.25	0.354
Snrpb2	-0.25	0.377
Prcc	-0.25	0.197
Pold3	-0.25	0.337
Batf	-0.25	0.251
Tubgcp3	-0.25	0.338
Tmem164	-0.25	0.291
Plxna1	-0.25	0.306
Baz2a	-0.25	0.362
Vps13a	-0.25	0.232
Actn1	-0.25	0.24
Git2	-0.25	0.299
2900076A07Rik	-0.25	0.166
Gabpa	-0.25	0.228
2900026A02Rik	-0.25	0.236
Zbtb44	-0.25	0.25
Ehd2	-0.25	0.261
Ints1	-0.25	0.332
Xpo7	-0.25	0.345
Il16	-0.25	0.189
Cdx1	-0.25	0.2
Wdhd1	-0.25	0.241
Nprl2	-0.25	0.196
Kdm2a	-0.25	0.322
Rnf126	-0.25	0.243
Vcpip1	-0.25	0.353
Sf3b4	-0.25	0.278
Smarcc1	-0.25	0.353
Men1	-0.25	0.242
Limk2	-0.25	0.336
Nup188	-0.25	0.3
Tgfbi	-0.25	0.325
Igkv3-7	-0.25	0.103
[truncated: 8,414 more rows]
