# Supplementary material for: Short-term dietary changes can result in mucosal and systemic immune depression
Source: Nat Immunol. 2023 Aug 14;24(9):1473–86. doi: 10.1038/s41590-023-01587-x (PMC10457203; doi:10.1038/s41590-023-01587-x)
Supplement: Source Data Extended Data Fig. 2 — Source data for Extended Fig. 2. [file 41590_2023_1587_MOESM13_ESM.xlsx]

## Sheet: Extended Data Figure 2I (2)
Th17			exTh17
RD	FD		RD	FD
5.86	3.09		3.73	2.97
6.51	1.86		5.46	11
5.66	1.54		3.37	6.74
9.76	3.41		5.33	6.1
5.44	3.25		5.11	11.9
5.07	2.4		5.99	5.31
4.99			6.44

## Sheet: Extended Data Figure 2B
Cluster	RD					FD
1	0.345203	1.37718	0.646802	1.33721	1.2936	0.712209	1.19549	0.632267	7.70349	2.5218
2	1.04538	0.952188	1.16288	0.944084	0.895462	1.51134	1.0859	1.19125	0.927877	0.786062
3	1.27356	1.15966	0.772417	1.09754	0.696832	1.41851	1.74985	1.33568	1.25285	1.29426
4	0.971384	1.09986	0.962624	0.856531	1.1096	0.572318	0.595678	0.963597	1.07066	0.541172
5	1.0694	1.17564	1.09065	0.800283	0.864023	2.2238	2.16714	1.7068	1.07649	1.28187
6	0.931983	0.87487	0.955348	1.09553	1.14226	0.254413	0.420561	0.568536	0.454309	0.97352

## Sheet: Extended Data Figure 2D
TFH GL7+ %			TFH GL7- %			TFH GL7+ #			TFH GL7- #
RD	FD		RD	FD		RD	FD		RD	FD
8.51064	9.80392		13.4335	35.2941		1428.61	421.348		2254.97	1516.85
9.94318	14.3193		16.0094	31.6901		2149.95	1469.88		3461.61	3253.01
7.31292	11.2296		13.6905	22.3388		503.831	4399.25		943.218	8751.33
8.66735	11.8227		10.483	24.335		1340.83	1329.64		1621.72	2736.84
6.86667	8.33333		9.93333	22.2222		193.306	449.158		279.637	1197.75
5.16432	8.30937		13.4585	19.724		1916.6	6499.92		4994.77	15428.9
7.48169	9.15254		17.6059	24.1808		8297.37	2504.64		19525.3	6617.19
5.7877	8.603		14.041	13.1807		799.992	2170.21		1940.79	3325.01
4.97512	7.64331		15.0083	20.2912		1015.22	2831.46		3062.59	7516.85
	4.83991			17.1258			1583.79			5604.17

## Sheet: Extended Data Figure 2E
						GC B GL7+ #			nonGC B GL7- #
RD	FD		RD	FD		RD	FD		RD	FD
1.80323	7.37512		4.17589	7.21018		560.28	2651.05		1297.49	2591.76
2.30075	5.28444		3.80451	5.23052		658.845	2159.45		1089.46	2137.41
1.52761	4.00651		3.23149	3.61691		123.361	4168.09		260.957	3762.77
2.47062	3.42221		4.24827	4.7659		567.583	1200.88		975.966	1672.4
1.9524	7.27915		5.1756	4.24028		193.18	2565.51		512.097	1494.47
8.11164	6.49351		9.85608	5.08257		10802.6	18217.8		13125.8	14259.4
6.24799	12.7685		3.12399	8.08593		13699.5	16357.5		6849.74	10358.7
3.48811	6.48556		2.6608	4.7446		1678.91	6749.56		1280.7	4937.73
3.87335	8.06335		4.17263	3.67505		3777.48	11241.6		4069.36	5123.6
	5.68844			4.34692			6664.09			5092.49

## Sheet: Extended Data Figure 2G
exTh17			Th17			Th17 IL10+
RD	FD		RD	FD		RD	FD
1103	1509		574.77	404.311		158.628	7.39593
4864	6707		227.908	34.6365		60.3766	22.0261
9363	4409		159.34	154.969		55.8573	30.8616
2766	281		302.124	222.963		115.463	17.0639
3413	370		461.853	29		705.805	120.904
3443	157		1079	19		1056.05
3772	587		1337	142		517.966
2762	824		725			1184.79
3083			1588

## Sheet: Extended Data Figure 2I
Th17			exTh17
RD	FD		RD	FD
5.86	3.09		3.73	2.97
6.51	1.86		5.46	11
5.66	1.54		3.37	6.74
9.76	3.41		5.33	6.1
5.44	3.25		5.11	11.9
5.07	2.4		5.99	5.31
4.99			6.44

## Sheet: Extended Data Figure 2J
Th17			exTh17
RD	FD		RD	FD
4848	5902		3086	5673
9772	2817		8196	16659
11961	2516		7121	11013
6988	4963		3816	8878
7675	8201		7209	30029
6387	3607		7546	7981
9035			11661

## Sheet: Extended Data Figure 2M
ILC3s %			ILC3s IL22+ %			ILC3s #			ILC3s IL22+ #
RD	FD		RD	FD		RD	FD		RD	FD
6.89	3.97		3.34	1.59		3279.95	1886.76		1639.98	754.705
5.01	1.28		1.67	0.6		1092.29	86.6218		364.097	40.4235
4.6	4.16		0.94	2.47		2026.69	827.502		412.845	492.028
2.54	1.46		0.59	0		1430.16	54.7779		333.704	0
3.72	2.39		0.58	0.72		4987.21	1032.64		774.712	309.791
3.05	1.48		0.78	0.3		2130.43	267.837		542.291	53.5674
4.15	0.55		0.71	0		2399.93	293.59		407.535	0

## Sheet: Extended Data Figure 2N
RD	FD
114	17
48	10
57	19

## Sheet: Extended Data Figure 2P
Days	RD					FD					FD wash out
0	100	100	100	100	100	100	100	100	100	100	100	100	100	100	100
1	98.5348	97.8571	99.6689	97.1326	98.0159	97.1731	98.0456	96.5636	98.4615	97.7199	93.038	99.2	96.0912	96.6418	96.5157
2	94.8718	96.4286	98.3444	96.0573	96.8254	91.1661	95.7655	93.4708	93.4615	96.4169	91.1392	97.6	90.8795	94.403	89.547
3	90.4762	93.5714	93.0464	87.4552	88.4921	80.212	90.8795	84.1924	85.3846	91.5309	84.4937	89.2	82.7362	90.2985	83.2753
4	87.5458	93.5714	88.4106	83.871	83.7302	78.0919	82.7362	77.3196	78.8461	85.9935	81.0127	83.6	77.8502	86.194	79.0941

[truncated: 1 more sheets: Extended Data Figure 2Q]
