# Supplementary material for: Short-term dietary changes can result in mucosal and systemic immune depression
Source: Nat Immunol. 2023 Aug 14;24(9):1473–86. doi: 10.1038/s41590-023-01587-x (PMC10457203; doi:10.1038/s41590-023-01587-x)
Supplement: Source Data Extended Data Fig. 3 — Source data for Extended Fig. 3. [file 41590_2023_1587_MOESM14_ESM.xlsx]

## Sheet: Extended Data Figure 3B
B cells	B cells	pDCs	pDCs	cDC1	cDC1	cDC2	cDC2
RD	FD	RD	FD	RD	FD	RD	FD
1.00211	1.0662	1.1134	1.02835	1.08692	0.810141	1.03479	0.937064
1.08028	1.14014	1.07861	0.846649	0.964507	0.91992	1.03246	1.00965
0.917606	0.952113	0.80799	0.954897	0.948571	0.834044	0.932751	0.881899
1.01819	1.13255	0.834879	0.961039	0.874443	1.14022	0.932631	0.970883
0.975958	1.03184	0.90167	1.18738	1.03835	1.03095	1.03209	1.0032
0.994152	0.864198	1.17254	0.842301	1.07106	0.917932	1.07421	0.855767
1.0117	0.887589	1.09091	0.909091	1.01615	0.952011	0.961073	0.920121

## Sheet: Extended Data Figure 3C
CD86			CD80			CD40
RD	FD		RD	FD		RD	FD
0.85084	0.936975		0.755102	1.087		0.962826	0.897021
0.997899	0.894958		1.08056	0.802363		0.951051	0.766105
1.15126	1.21429		1.16434	1.49624		1.08612	1.19903
0.798427	0.971485		0.825221	0.788348		0.891105	1.20144
1.03638	0.823992		0.932153	0.629794		1.1424	0.95732
1.01672	1.04818		0.85472	0.917404		0.998006	1.09055
1.14848	0.975418		1.38791	0.844395		0.968488	1.10491

## Sheet: Extended Data Figure 3D
CD86			CD80			CD40
RD	FD		RD	FD		RD	FD
0.809449	1.12126		0.65727	1.10744		0.993583	0.955084
1.05512	1.07087		1.06149	1.03685		1.00913	0.853653
1.13543	1.54488		1.28124	2.03174		0.997285	1.2305
1.00962	0.80681		1.07692	0.61148		0.874494	1.13823
0.959289	0.920799		0.737212	0.701289		1.11741	1.06497
0.945966	1.04515		0.61968	0.906677		1.06883	1.06805
1.08512	0.858623		1.56618	0.840297		0.939271	1.10276

## Sheet: Extended Data Figure 3F
RD	RD	FD	FD
OT-II	No cells	OT-II	No cells
0.2	0.02	0.13	0.02
0.14	0.02	0.07	0.05
0.15	0	0.12	0.03
0.15	0.06	0.13	0
0.1	0	0.1	0.02
0.1	0.03	0.07	0.03
0.17	0.03	0.05	0.03
0.2	0	0.05	0
0.13	0.02	0.05
0.13		0.06
