# Supplementary material for: Short-term dietary changes can result in mucosal and systemic immune depression
Source: Nat Immunol. 2023 Aug 14;24(9):1473–86. doi: 10.1038/s41590-023-01587-x (PMC10457203; doi:10.1038/s41590-023-01587-x)
Supplement: Source Data Extended Data Fig. 4 — Source data for Extended Fig. 4. [file 41590_2023_1587_MOESM15_ESM.xlsx]

## Sheet: Extended Data Figure 4A
RD					FD ad libitum					FD pair-fed
102.54	106.39	98.33	101.54	100.39	104.1	105.33	102.8	105.1	100.71	100.79	102.11	96.45	93.64	102.66

## Sheet: Extended Data Figure 4B
RD					FD ad libitum					FD pair-fed
92.1799	85.2595	106.021	113.633	105.329	205.675	118.478	144.775	157.232	173.841	123.322	115.709	156.54	149.619	167.613

## Sheet: Extended Data Figure 4C
PP Il17a				PP Il17f				Ileum Il17a				Ileum Il17f
RD	FD	FD2		RD	FD	FD2		RD	FD	FD2		RD	FD	FD2
0.945925	0.006594	0.193321		1.24611	0.135853	0.225572		1.04743	0.01069	0.250426		1.5812	0.02352	0.198741
1.22103	0.105646	0.081339		1.13445	0.13269	0.247834		0.971639	0.308019	0.102409		0.683562	0.210817	0.079424
0.963054	0.190622	0.102165		0.984394	0.212479	0.236908		1.29289	0.292227	0.117759		1.19186	0.094214	0.128544
1.17053	0.116274	0.075771		1.05302	0.136087	0.160868		1.05286	0.179853	0.214057		0.964802	0.108507	0.147495
0.699457	0.121672	0.050568		0.582019	0.115994	0.174606		0.635176	0.349724	0.141975		0.578583	0.15143	0.16812
1.35456	0.374656	0.458774		1.68	0.064524	0.15088
1.53122	0.045436	0.441267		0.808184	0.078096	0.303622
0.114214	0.162734	0.259942		0.511814	0.258059	0.227852
	0.052689	0			0.21335	0.123892

## Sheet: Extended Data Figure 4D
Th17			exTh17			Th17IL10+
FRD	FPD		FRD	FPD		FRD	FPD
0.043	1.12		3.64	3.29		0	0.24
0.2	2.03		1.38	5.69		0.029	0.49
0.19	1.27		3.43	4.1		0.043	0.25
0.75	0.87		4.09	3.72		0.15	0.28
1.04	1.57		4.47	4.28		0.23	0.43
1.22	1.42		4.97	4.54		0.32	0.33
0.84	1.19		4.81	4.27		0.26	0.28
1.13	1.55		4.72	3.91		0.38	0.5
