# Supplementary material for: Short-term dietary changes can result in mucosal and systemic immune depression
Source: Nat Immunol. 2023 Aug 14;24(9):1473–86. doi: 10.1038/s41590-023-01587-x (PMC10457203; doi:10.1038/s41590-023-01587-x)
Supplement: Source Data Extended Data Fig. 5 — Source data for Extended Fig. 5. [file 41590_2023_1587_MOESM16_ESM.xlsx]

## Sheet: Extended Data Figure 5A
Untreated	C2/C4	TSA
93.5667	93.5333	92.4667
91.05	94	93.15
81.6	86.6	85.6
75.15	81.4	77.65
86	86.75	88.35
83.85	81.6	84
78.95	69.65	79.95

## Sheet: Extended Data Figure 5B
		C2	C2	C2	C4	C4
Untreated	C2/C4	0.1mM	0.5mM	1mM	0.1mM	0.5mM
1.41469	2.34729	1.01617	1.08512	1.36619	1.58414	2.06272
1.0337	2.66459	0.634593	0.673744	0.944293	0.858395	1.888
0.551617	1.89092	0.522984	0.573822	0.548111	0.74737	2.18426
0.386996	1.02501	0.580259	0.656884	0.604322	0.450127	2.31292
1.6131	2.53128	0.804945	0.639898	0.820798	0.875814	2.93687
0.999906	2.16637	1.05794	0.965556	0.92696	1.09238
0.990795	2.05567	1.00832	0.99634	1.08506	1.4903	1.92437
1.0092	1.90773	0.929356	1.04691	1.11345	1.8769	1.81169

## Sheet: Extended Data Figure 5C
		C2	C2	C2	C4	C4
Untreated	C2/C4	0.1mM	0.5mM	1mM	0.1mM	0.5mM
0.842893	1.95262	1.13716	1.04115	1.74564	2.43516	2.32419
1.15711	1.86534	1.5	1.13466	1.30798	2.12843	2.06359
0.992877	1.37518	0.84509	0.882696	0.912808	0.891022	1.21754
1.15454	1.58555	0.881724	0.911282	1.0105	0.892409	1.43249
0.852583	2.02086	0.861326	0.839817	0.932652		1.54836
1.08667	2.40317	1.03629	1.27962	1.39859	1.89336	2.25449
0.913329	1.86999	0.76007	1.39072	0.963946	1.88514
1.50298	2.2483	1.06532	1.26326	1.232	1.68075	1.85383
0.93956	1.82981	0.762078	0.749574	0.782825	1.26099	1.26667
0.557455	0.921656	0.514115	0.510847	0.443066	0.56385	0.674403

## Sheet: Extended Data Figure 5E
Time	RD			FD
1.3	3.18	2.84		2.57	3.61
7.75	2.73	1.93		1.91	3.08
14.25	3.02	2.26		2.21	3.02
20.83	4.7	4.1		3.67	4.7
27.29	3.52	2.84		2.65	3.61
33.82	2.92	2.14		2.31	2.9
40.33	2.63	1.9		2.06	2.85
46.87	2.4	1.69		2.02	2.93
53.36	2.41	1.53		2	2.85
59.83	2.52	1.76		1.81	2.76
66.37	2.45	1.99		2.01	3.14
72.88	2.39	2.04		1.78	2.96
79.52	5.16	4.79		4.27	6.66
86	7.3	6.66		5.82	9.28
92.56	8.11	7.3		6.54	10.23
99.19	11.04	8.69		7.3	11.71
105.66	9.18	7.31		6.72	10.8
112.13	9.62	7.81		7.2	11.21
118.53	2.22	1.23		1.34	2.42
125.04	2.4	1.67		1.85	2.63
131.58	2.48	1.96		1.91	2.72

## Sheet: Extended Data Figure 5F
Glycolysis			Glycol. Capacity			Glycol. Reserve
RD	FD		RD	FD		RD	FD
5.72	4.76		8.66	5.52		2.94	0.76
5.26	7.27		6.65	8.75		1.39	1.48
7.16	8.98		8.79	9.8874		1.63	0.91
2.68	3.64		3.08	3.71003		0.4	0.07

## Sheet: Extended Data Figure 5G
RD	FD
0.951155	0.765494
0.932773	1.09296
1.11607	1.10058
1.28509	0.635965
0.714912	0.460526
0.917983	0.970655
1.0474	0.848758
1.01731	0.978179
1.01731	0.854778
1.07589	0.927335
0.924112	0.677458
1.03733	0.890477
0.962669	0.861877
	0.819479
	0.93024

## Sheet: Extended Data Figure 5H
RD	FD
1	2
3	10
6	5
4	10
10	4
8	6
7	6
13	9
7	5
10	1
5	6
2	13
2	15
7	7
6	7
3	3
2	5
5	7
4	8
1	3
7	7
11	4
	10
	6

## Sheet: Extended Data Figure 5I
RD	FD
2.84	1.91833
3.02167	1.58667
0.901667	2.30667
3.05667	2.62167
0.165	0.21
0.908333	0.0933333
0.308333	0
2.595	0.00166667
0.273333	0
0.791667	0
0	0
0	0
0.338333	0
0.865	0.0716667
0.416667	0.151667
0	0.806667
4.855	0.0683333
0.113333	0.341667
0	1.63833
1.98333	2.46167
2.985	1.12
1.725	2.47167
0.693333
4.25333
0.805
1.21167
2.63833
2.52167
