# Supplementary material for: Short-term dietary changes can result in mucosal and systemic immune depression
Source: Nat Immunol. 2023 Aug 14;24(9):1473–86. doi: 10.1038/s41590-023-01587-x (PMC10457203; doi:10.1038/s41590-023-01587-x)
Supplement: Source Data Extended Data Fig. 6 — Source data for Extended Fig. 6. [file 41590_2023_1587_MOESM17_ESM.xlsx]

## Sheet: Extended Data Figure 6A
RD	FD
23.57	15.15
7.56	2.86
11.85	6.55
8.52	6.7
26.9	5.06
13.1	5.56
17.4	3.48
12.2	7.34
11.3

## Sheet: Extended Data Figure 6B
RD	FD
35.2	26.9
29.5	36.6
30.7	31.9
34.5	35.4
22.3	34.3
17.4	20.5
17.5	15.9
21.4	19.4
	25.1

## Sheet: Extended Data Figure 6C
Day	RD												FD												FD+C2/C4
0	100	100	100	100	100		100	100	100	100			100	100	100	100	100		100	100	100	100			100	100	100	100	100	100		100	100	100	100
1	102.58	98.913	103.23	102	100.38		100.341	98.6111	101.356	97.482			100	106.18	106.22	102.21	106.61		102.846	100.858	103.019	107.489			99.49	95.98	103.52	101.67	101.81	104.8		102.848	105	103.198	104.348
2	101.546	96.7391	102.419	102.8	99.6226		101.707	100	100.678	97.1223			105.102	105.056	98.9637	102.214	111.894		103.252	101.288	105.66	109.251			101.02	98.995	101.562	100.837	100	108		104.114	106	104.651	106.087
3	102.58	97.826	102.82	101.6	100		99.6587	97.9167	100.678	95.6835			108.67	106.18	96.373	101.48	113.66		101.22	101.717	106.792	112.335			98.469	97.487	101.56	100	99.275	108.8		108.228	106	105.814	107.826

## Sheet: Extended Data Figure 6D
Day	RD					FD					FD+C2/C4
0	16.4424	12.4124		14.2931	24.5024	10.7467	9.0272		14.1856	10.9616	14.508	13.4333	7.7376		13.3796
1	14.0781	18.2		14.508	16.7648	17.5067	20.28	20.28	24.44	22.1867	21.84	20.4533	9.0272		25.22
2	15.4752	17.68		14.7229	15.4752	12.3067	23.4	15.6	17.68	17.5067	19.24	13.1733	13.0572		21.19
3	14.9379	11.96		14.2931	13.2184	9.88	18.2	13.52	10.4	16.2933	14.04	12.48	11.9288		18.72

## Sheet: Extended Data Figure 6E
Day	RD						FD						FD+C2/C4
0	6.83333	5.75		5.26667	2.7		4.63333	5.3			8.2	2.2	5.2	8.26667	6.25		5.025
1	7.16667	4.85		6.36667			4.26667	13.5	7.2		6.8	4.8	7.2	8.26667	5.75		6.075
2	7.56667	4.35		5.6	8.4		5.3	19.1	7.5		6.3	4	9.7	10.3333	5.1		6
3	6.46667	3.8		5.86667	7.3		3.33333	9.7	4.4		5.8	3.6	5.9	10.8667	4.85		3.925

## Sheet: Extended Data Figure 6I
RD	FD	FD+C2/C4
1.342	0.068173	0.578261
0.477845	0.011096	0.511432
0.281186	0	0.564051
0.709958	0.055351	0.352712
0.783915	0.129225	0.341686
0.932074		0.702179
		0.869472
		1.21169
